# Supplementary material for: A Transcriptome Analysis Identifies Biological Pathways and Candidate Genes for Feed Efficiency in DLY Pigs
Source: Genes (Basel). 2019 Sep 18;10(9):725. doi: 10.3390/genes10090725 (PMC6771153; doi:10.3390/genes10090725)
Supplement: Supplementary file 1 [file genes-10-00725-s001.zip]

Archive with 6 entries (6 files):
- Supplementary files/Supplemental Table S1 Output statistics and annotation information of sequencing reads.docx
- Supplementary files/Supplemental Table S2 All DEGs.xlsx
- Supplementary files/Supplemental Table S3 Gene ontology enrichment result.csv
- Supplementary files/Supplemental Table S4 KEGG enrichment result.csv
- Supplementary files/Supplemental Table S5 ReactomePA pathway enrichment result.csv
- Supplementary files/Supplemental Table S6 Primers for qPCR.csv
