# Supplementary material for: A Transcriptome Analysis Identifies Biological Pathways and Candidate Genes for Feed Efficiency in DLY Pigs
Source: Genes (Basel). 2019 Sep 18;10(9):725. doi: 10.3390/genes10090725 (PMC6771153; doi:10.3390/genes10090725)
Supplement: Supplementary file 1 [file genes-10-00725-s001.zip › Supplementary files/Supplemental Table S2 All DEGs.xlsx]

## Sheet: all_DEGs
gene	baseMean	log2FoldChange	lfcSE	stat	pvalue	padj
ABCC8	9.39799	1.70772	0.436654	3.91092	9.19459e-05	0.00422115
ABCG2	261.406	1.58317	0.356195	4.44467	8.80258e-06	0.00101638
ABCG8	601.159	1.98998	0.419086	4.74838	2.05053e-06	0.000352517
ABHD3	459.533	1.41018	0.258417	5.45698	4.84294e-08	3.13048e-05
ACE	1170.32	2.75559	0.536286	5.13828	2.77262e-07	0.000112014
ACTC1	46.9419	1.58799	0.42811	3.70931	0.000207825	0.00694169
ACY1	456.019	1.49632	0.26115	5.72975	1.0058e-08	9.56104e-06
ADARB2	166.694	1.48647	0.295808	5.02511	5.03153e-07	0.000165938
ADGRG7	282.795	1.2638	0.343138	3.68306	0.000230452	0.00740582
ADTRP	231.706	1.58449	0.330582	4.79304	1.64277e-06	0.000313954
AFAP1L2	121.075	1.08492	0.286355	3.78872	0.000151426	0.00565137
AGMAT	475.159	1.66888	0.466022	3.58112	0.000342124	0.00936086
AGPAT2	1856.97	1.71062	0.409031	4.18212	2.88806e-05	0.00206509
AKR7A2	1071.97	1.02103	0.259525	3.9342	8.34732e-05	0.00400453
ALDOB	6793.54	2.00049	0.544103	3.67667	0.000236295	0.00745806
ALPI	742.134	1.40132	0.332716	4.21176	2.53393e-05	0.00188702
AMN	314.118	1.95388	0.417476	4.68022	2.86574e-06	0.000449614
ANO10	267.208	1.10704	0.294786	3.7554	0.000173066	0.00607987
ANPEP	42020.2	1.7012	0.421851	4.03269	5.51418e-05	0.00318247
AOC1	8922.98	1.76785	0.34164	5.17461	2.28389e-07	9.91035e-05
APOA1	6430.8	2.53107	0.507911	4.9833	6.25104e-07	0.000178547
APOC3	437.862	2.20486	0.494139	4.46202	8.1191e-06	0.000977484
AQP8	228.213	3.29057	0.599349	5.49024	4.0138e-08	2.82013e-05
ARHGAP44	158.675	3.34113	0.843116	3.96283	7.4067e-05	0.0036957
ARHGEF19	254.744	1.50574	0.371493	4.05322	5.05179e-05	0.00294718
ARRDC4	734.678	1.05284	0.251142	4.19219	2.76274e-05	0.00200205
AS3MT	234.008	1.42072	0.397589	3.57335	0.000352442	0.00950855
ASB13	1003.01	1.19703	0.300766	3.97994	6.89321e-05	0.00357211
ASF1B	458.671	-1.17435	0.328899	-3.57054	0.00035624	0.00953665
ASRGL1	566.527	1.01407	0.281892	3.59739	0.000321426	0.00904922
ASS1	7171.63	1.58054	0.351246	4.49981	6.8013e-06	0.000839
ATP1A1	11696.2	1.04059	0.280865	3.70494	0.000211442	0.00697327
ATP1B1	1827.69	1.34594	0.36423	3.6953	0.000219623	0.00716992
AXDND1	8.7125	-1.81068	0.489246	-3.70097	0.000214778	0.00704019
B3GALT4	128.869	1.18914	0.305351	3.89432	9.84733e-05	0.00442159
BCR	1009.22	1.44352	0.337073	4.28253	1.84784e-05	0.00161411
BEST4	171.565	1.72142	0.449388	3.8306	0.000127833	0.00511331
BMP3	92.2203	1.49686	0.379995	3.93916	8.17681e-05	0.00395621
C10H1orf115	2211.48	1.39225	0.288198	4.83088	1.35931e-06	0.000284584
C14H10orf10	67.7516	7.68999	1.12152	6.85676	7.04395e-12	1.62615e-08
C14H10orf105	22.4377	-4.71672	1.04374	-4.51905	6.21164e-06	0.000790395
C8G	94.9181	3.02623	0.709089	4.26776	1.97441e-05	0.00168877
CA2	43.7552	1.1916	0.301387	3.95373	7.69411e-05	0.00380235
CACNA1D	22.5666	1.82174	0.478795	3.80484	0.000141899	0.00540522
CASZ1	417.87	1.34996	0.34404	3.92385	8.7144e-05	0.00406202
CBLC	329.633	1.59814	0.3627	4.40624	1.05183e-05	0.00115563
CCDC12	877.222	1.16194	0.304994	3.80973	0.000139117	0.0053912
CCDC125	192.105	2.85268	0.459836	6.20369	5.5154e-10	8.10262e-07
CCDC127	219.373	-11.1743	2.6075	-4.28544	1.82376e-05	0.00161411
CCDC150	19.7185	-3.25873	0.820911	-3.96965	7.19778e-05	0.00363974
CCDC152	267.533	-5.62678	1.29929	-4.33065	1.48667e-05	0.0014386
CCDC33	40.736	23.8392	2.97909	8.00219	1.22228e-15	6.58403e-12
CDC14A	709.774	1.04013	0.290426	3.58141	0.000341748	0.00936086
CDH22	702.991	-6.64277	1.24705	-5.3268	9.99555e-08	5.21058e-05
CDHR2	3172.28	1.64995	0.371226	4.44461	8.80527e-06	0.00101638
CDHR5	6055.43	1.69949	0.351487	4.83514	1.3305e-06	0.000282907
CDK15	156.486	-6.64186	1.06514	-6.23569	4.49779e-10	7.26842e-07
CDKN2B	513.129	1.45446	0.37768	3.85104	0.000117615	0.00495712
CDS1	181.601	1.25229	0.329547	3.80003	0.000144679	0.00544385
CELSR3	44.2259	1.47626	0.336793	4.38328	1.16908e-05	0.00123415
CHGA	877.086	1.30629	0.352323	3.70764	0.000209196	0.00694169
CHRD	193.262	1.67643	0.391426	4.28289	1.84485e-05	0.00161411
CIDEC	79.3129	1.27957	0.27535	4.64708	3.36672e-06	0.000513267
CLCA4	11341.2	2.27796	0.50841	4.48057	7.44456e-06	0.000911394
CLCN2	659.288	1.44473	0.358883	4.02564	5.68212e-05	0.00324463
CLIC5	259.672	1.49756	0.336495	4.45046	8.56855e-06	0.001009
CLRN3	347.647	1.45526	0.330778	4.39952	1.0849e-05	0.00116106
CNDP1	58.5859	1.41851	0.377659	3.75607	0.000172602	0.0060768
COBL	242.093	1.4433	0.405601	3.55843	0.000373073	0.00982843
CREB3L3	945.93	2.09344	0.584759	3.58001	0.000343585	0.00936312
CRYZ	450.175	1.16564	0.310925	3.74894	0.000177583	0.00618478
CUBN	1781.48	2.28952	0.457442	5.00505	5.58461e-07	0.000176956
CYP2D25	146.025	1.4455	0.327074	4.41948	9.89388e-06	0.00111031
CYP4F2	623.137	1.50475	0.295466	5.09279	3.52827e-07	0.000126704
CYP4F55	214.509	1.31306	0.35436	3.70543	0.000211034	0.00697327
DAB1	93.7823	1.88682	0.410871	4.59226	4.38478e-06	0.000621562
DAO	1434.28	1.66401	0.381231	4.36484	1.27214e-05	0.0012904
DEGS2	799.931	1.3363	0.354575	3.76874	0.000164072	0.00590512
DGAT1	1393.08	1.46059	0.337783	4.32404	1.53201e-05	0.00146493
DHDH	333.601	1.46166	0.37782	3.86867	0.000109432	0.00467837
DIAPH3	35.9057	-1.14007	0.293688	-3.88189	0.000103646	0.00452682
DPEP1	4990.63	2.05001	0.438514	4.6749	2.94098e-06	0.000456983
DPP4	1655.9	1.66668	0.398478	4.18262	2.88171e-05	0.00206509
DTX3L	308.937	1.45399	0.28511	5.09976	3.40091e-07	0.000126704
DUSP15	136.863	4.17906	1.03912	4.02172	5.77759e-05	0.00324467
EHHADH	466.441	1.46828	0.347343	4.22717	2.36646e-05	0.00185299
ENPEP	9582.39	1.82084	0.378175	4.81481	1.47342e-06	0.000291155
ENTPD5	876.402	1.42388	0.379695	3.75007	0.000176788	0.00617039
ENTPD8	684.457	1.54811	0.426117	3.63306	0.000280081	0.00832006
EPHX2	617.366	1.24182	0.304546	4.07762	4.54995e-05	0.00276359
F2RL1	782.327	1.29077	0.338688	3.8111	0.000138349	0.00537432
FA2H	396.892	1.28144	0.292622	4.37916	1.19139e-05	0.00123415
FABP6	45046.2	1.95803	0.352734	5.55102	2.84008e-08	2.2197e-05
FAM234A	741.923	1.12368	0.311614	3.60602	0.000310932	0.00891179
FBP1	455.844	1.49815	0.419497	3.57129	0.000355231	0.00953665
FBXO42	69.0131	-8.54044	1.79112	-4.76821	1.85873e-06	0.000333745
FZD5	708.249	1.14171	0.301421	3.78777	0.000152008	0.00566003
GAL	280.338	3.19801	0.811183	3.9424	8.06687e-05	0.00395621
GATA5	963.653	1.74007	0.390082	4.46079	8.16586e-06	0.000977484
GATSL2	250.747	1.24992	0.289839	4.31246	1.61448e-05	0.0015248
GBA	2660.8	1.09096	0.29006	3.76116	0.000169127	0.00602004
GDPD1	393.577	1.68549	0.355784	4.73739	2.16488e-06	0.000364421
GIP	22.475	2.44918	0.494639	4.95145	7.36609e-07	0.000198393
GK5	267.354	2.59654	0.659092	3.93957	8.1627e-05	0.00395621
GNA11	678.7	1.19452	0.305854	3.90551	9.40283e-05	0.00428028
GPR151	36.5166	-6.78768	1.84412	-3.68072	0.000232574	0.00741363
GPT	784.307	2.30781	0.361289	6.38772	1.68377e-10	3.0233e-07
GPT2	863.58	2.18187	0.445115	4.90182	9.49548e-07	0.000235036
GSDMB	1735.55	1.42134	0.354404	4.01051	6.05876e-05	0.00330776
GUCA2A	1734.65	1.74431	0.420028	4.15285	3.28359e-05	0.0022202
GUCA2B	1112.16	2.01535	0.411571	4.89673	9.74467e-07	0.000235036
GUCY2C	212.236	1.31065	0.287576	4.55758	5.17454e-06	0.000702694
HENMT1	35.2429	2.93223	0.567255	5.16916	2.3515e-07	9.91035e-05
HHLA2	831.568	1.72394	0.322714	5.342	9.19244e-08	4.95166e-05
HIST1H2BD	361.484	1.15957	0.311744	3.71961	0.000199533	0.00674571
HKDC1	592.085	1.3748	0.312021	4.40612	1.05238e-05	0.00115563
HMX3	8.56571	2.64391	0.703475	3.75836	0.000171033	0.00606117
HOOK2	266.371	1.08696	0.301489	3.60531	0.000311784	0.00891757
HYAL1	594.358	1.26116	0.329044	3.83281	0.000126688	0.00509274
HYI	419.678	1.09233	0.24799	4.40472	1.05923e-05	0.00115563
IFIT1	785.458	1.84403	0.502192	3.67195	0.000240704	0.00752375
IFIT2	732.176	1.78345	0.499572	3.56996	0.000357034	0.00953665
IFNE	25.0913	1.61122	0.423047	3.80862	0.000139746	0.00540196
IGSF23	367.35	1.4729	0.353294	4.16904	3.05889e-05	0.0021492
INTS10	421.72	-2.91039	0.579081	-5.02587	5.01148e-07	0.000165938
ITM2C	2475.17	1.12503	0.247099	4.55293	5.29051e-06	0.000706567
KCTD14	91.1424	2.06559	0.486398	4.24671	2.16934e-05	0.00177346
KCTD17	34.2361	-1.81644	0.485399	-3.74217	0.000182441	0.00628786
KHK	1493.7	1.80387	0.37665	4.78924	1.67412e-06	0.000313954
KIF14	161.17	-1.36816	0.330859	-4.13519	3.54669e-05	0.00233936
KIRREL	39.8378	-4.87513	0.921282	-5.29167	1.21202e-07	5.93524e-05
LAPTM4B	1025.48	1.02286	0.2808	3.64266	0.000269832	0.00812008
LCORL	360.143	1.01328	0.260432	3.89074	9.9937e-05	0.00444898
LDHD	368.803	1.31101	0.324389	4.04148	5.31144e-05	0.00307644
LEAP2	87.7787	2.04576	0.424828	4.81551	1.46822e-06	0.000291155
LNX1	134.31	1.05759	0.278986	3.79082	0.000150152	0.0056168
LOC100152879	72.7565	-1.00851	0.272889	-3.69568	0.000219302	0.00716992
LOC100154063	384.2	1.74267	0.36492	4.7755	1.79265e-06	0.000327557
LOC100157285	1796.54	1.89898	0.452889	4.19303	2.75247e-05	0.00200205
LOC100158003	66.2314	1.67268	0.418796	3.99401	6.49642e-05	0.00345336
LOC100158037	813.404	1.502	0.405562	3.7035	0.000212641	0.00699629
LOC100510887	138.497	-1.31106	0.367929	-3.56335	0.000366146	0.00970519
LOC100512780	719.654	1.66606	0.418508	3.98095	6.86394e-05	0.00357211
LOC100513133	7982.52	1.34475	0.303136	4.43613	9.15901e-06	0.00104232
LOC100513872	228.918	3.32227	0.882117	3.76625	0.000165717	0.00592476
LOC100515261	1291.09	1.92966	0.381288	5.06091	4.17264e-07	0.000146587
LOC100515741	277.251	3.35335	0.889434	3.77021	0.000163112	0.00590512
LOC100515838	321.283	1.87159	0.320209	5.84489	5.06892e-09	6.30106e-06
LOC100516210	30.2134	1.36631	0.366823	3.72472	0.000195534	0.00665842
LOC100516363	15.1004	1.57814	0.408899	3.85949	0.000113626	0.00480679
LOC100517722	665.7	1.49521	0.313184	4.77423	1.80399e-06	0.000327557
LOC100517940	449.884	1.46255	0.371227	3.93976	8.15621e-05	0.00395621
LOC100519855	21.7282	1.35128	0.320046	4.22214	2.41997e-05	0.00186957
LOC100520307	183.259	1.51091	0.332755	4.54062	5.60885e-06	0.000742943
LOC100520353	249.827	-1.7929	0.466927	-3.83979	0.000123141	0.00505022
LOC100522669	190.925	2.12134	0.404387	5.24581	1.556e-07	7.18429e-05
LOC100523136	743.613	1.51213	0.370202	4.08462	4.41494e-05	0.00270248
LOC100523310	439.575	1.14693	0.321267	3.57003	0.000356934	0.00953665
LOC100523460	58.1196	1.29175	0.357379	3.6145	0.000300932	0.00875491
LOC100523668	386.914	1.68133	0.411393	4.08691	4.37155e-05	0.00268609
LOC100620374	31.8376	1.63799	0.409612	3.99888	6.36437e-05	0.00340557
LOC100621849	84.951	1.11701	0.287308	3.88784	0.000101139	0.00446634
LOC100621949	13.9444	1.44122	0.332741	4.33135	1.48199e-05	0.0014386
LOC100623132	31.1574	2.16674	0.446755	4.84994	1.23497e-06	0.000273385
LOC100623458	209.332	-2.61622	0.712201	-3.67343	0.000239315	0.00749483
LOC100623642	156.971	1.81629	0.465655	3.90051	9.59889e-05	0.00433291
LOC100624891	341.185	2.04312	0.398343	5.12904	2.91229e-07	0.000114787
LOC100626202	34.6141	1.26866	0.279776	4.53456	5.77239e-06	0.000752272
LOC100626416	50.3441	1.57274	0.43515	3.61425	0.000301221	0.00875491
LOC100626467	148.074	1.39845	0.35109	3.98316	6.80063e-05	0.00356706
LOC100627669	14.6311	-1.49052	0.355	-4.19865	2.68515e-05	0.00198137
LOC100627836	74.7887	2.03985	0.443175	4.6028	4.16842e-06	0.000601443
LOC100736977	2143.26	5.54086	0.740245	7.48517	7.14569e-14	1.92457e-10
LOC100737183	316.83	1.51652	0.36415	4.16453	3.1199e-05	0.00217317
LOC100737228	165.048	1.50809	0.330553	4.56232	5.05914e-06	0.000698767
LOC100737449	229.105	-1.20412	0.333411	-3.61152	0.000304405	0.00881575
LOC100737738	163.613	1.81942	0.439369	4.14099	3.45806e-05	0.00229026
LOC100738062	16.1458	2.37464	0.488381	4.86226	1.1605e-06	0.000266102
LOC100738281	151.639	1.49806	0.385579	3.88523	0.000102232	0.00448933
LOC100738321	247.208	1.55723	0.323461	4.81427	1.4774e-06	0.000291155
LOC100738368	9.06305	-3.66981	1.00319	-3.65815	0.000254045	0.00780489
LOC100738454	17.1499	1.62489	0.38553	4.21469	2.50127e-05	0.00188002
LOC100738746	13.5906	3.27698	0.562841	5.8222	5.80772e-09	6.70377e-06
LOC100738793	16.3432	1.21157	0.335819	3.6078	0.000308809	0.00889547
LOC100739130	247.569	1.5527	0.349566	4.44181	8.92054e-06	0.00102238
LOC100739207	3422	2.44295	0.573708	4.25818	2.06099e-05	0.00172278
LOC100739232	441.847	1.45042	0.363309	3.99226	6.54463e-05	0.00346758
LOC100739263	875.054	1.19112	0.290345	4.10243	4.08839e-05	0.00256079
LOC100739395	94.0716	1.4971	0.309413	4.83852	1.30812e-06	0.000281857
LOC100739411	228.115	1.2093	0.31566	3.83102	0.000127614	0.00511331
LOC100739662	389.25	1.45544	0.314722	4.62453	3.75449e-06	0.000556628
LOC102157645	273.041	1.40097	0.362659	3.86304	0.000111983	0.00476221
LOC102157708	40.2462	1.38157	0.326552	4.23079	2.32877e-05	0.00183575
LOC102157937	1516.19	1.93357	0.541758	3.56907	0.000358248	0.00955284
LOC102158169	229.454	1.00454	0.277397	3.62129	0.000293134	0.00861253
LOC102158214	2075.24	1.74561	0.350003	4.9874	6.11988e-07	0.000178547
LOC102158216	63.1482	1.03603	0.286079	3.62148	0.000292928	0.00861253
LOC102158615	191.845	-2.83324	0.736959	-3.8445	0.000120798	0.00500378
LOC102158868	87.0557	2.02269	0.459951	4.39763	1.09441e-05	0.00116353
LOC102159040	8.85909	5.19268	1.21498	4.27388	1.921e-05	0.001669
LOC102159118	26.1513	1.62724	0.356498	4.56451	5.00666e-06	0.00069748
LOC102159918	99.233	1.21417	0.301569	4.02617	5.66931e-05	0.00324463
LOC102160313	896.108	1.13032	0.298139	3.79127	0.000149882	0.0056168
LOC102160362	84.9351	1.27023	0.335982	3.78064	0.000156426	0.0057609
LOC102160513	131.58	1.33961	0.341456	3.92323	8.73699e-05	0.00406202
LOC102160559	435.001	1.04046	0.252416	4.12199	3.75616e-05	0.00242798
LOC102160911	239.778	1.84917	0.378849	4.88103	1.05534e-06	0.000247164
LOC102161477	23.6667	2.3053	0.569934	4.04485	5.23565e-05	0.00304346
LOC102161613	25.7505	1.59103	0.431515	3.68707	0.00022685	0.00734107
LOC102161649	37.241	1.20289	0.240164	5.0086	5.48277e-07	0.000176956
LOC102161780	10.1701	2.00973	0.476333	4.21917	2.45201e-05	0.00187793
LOC102162308	26.7068	1.56571	0.430806	3.63437	0.000278659	0.0083087
LOC102162520	48.4832	1.35272	0.297064	4.55361	5.27328e-06	0.000706567
LOC102163819	68.5719	2.2551	0.56813	3.96933	7.20735e-05	0.00363974
LOC102164723	210.994	1.25603	0.320027	3.92477	8.68132e-05	0.00406202
LOC102164805	132.752	1.23144	0.346256	3.55645	0.000375897	0.00982927
LOC102164809	36.7579	2.35452	0.472337	4.98483	6.20161e-07	0.000178547
LOC102165029	153.652	1.7883	0.388864	4.59879	4.24962e-06	0.000607733
LOC102165719	75.4051	1.17127	0.327587	3.57545	0.000349631	0.00947641
LOC102165782	261.37	1.75122	0.416376	4.20586	2.60089e-05	0.001928
LOC102167586	102.837	1.2709	0.353408	3.59613	0.000322993	0.00906174
LOC102167689	94.7396	1.48279	0.356365	4.16086	3.17051e-05	0.00218483
LOC102167990	130.149	1.78512	0.457545	3.90153	9.55871e-05	0.00432686
LOC106504123	52.0082	2.17889	0.495221	4.39984	1.0833e-05	0.00116106
LOC106504234	874.527	1.39077	0.373619	3.72243	0.000197318	0.00669887
LOC106504368	557.867	1.4456	0.387221	3.73327	0.000189012	0.00648353
LOC106504717	72.3881	1.49509	0.402222	3.71709	0.000201533	0.0067991
LOC106504812	63.7567	2.45746	0.582643	4.21778	2.46716e-05	0.00188002
LOC106504813	49.0593	2.48764	0.620603	4.00842	6.11258e-05	0.0033259
LOC106504892	295.67	1.63276	0.421286	3.87565	0.000106339	0.00458251
LOC106505103	76.6345	1.82382	0.504121	3.61782	0.000297092	0.00868175
LOC106505208	56.7155	2.06635	0.487491	4.23875	2.24769e-05	0.00179815
LOC106505433	1850.07	1.21522	0.327557	3.70996	0.000207293	0.00694169
LOC106505439	159.158	1.04071	0.269376	3.8634	0.000111817	0.00476221
LOC106505484	46.593	1.96161	0.4047	4.84708	1.25295e-06	0.000273616
LOC106505485	26.2578	1.75047	0.439436	3.98344	6.79242e-05	0.00356706
LOC106505486	85.3973	1.87062	0.476562	3.92523	8.66455e-05	0.00406202
LOC106505761	51.4832	1.18857	0.334119	3.55732	0.000374664	0.00982843
LOC106505978	58.4275	1.55055	0.430869	3.59865	0.000319872	0.00903508
LOC106507385	10.9405	1.6197	0.414487	3.90773	9.31685e-05	0.00425311
LOC106507518	86.2439	2.59982	0.611323	4.25277	2.1114e-05	0.00174976
LOC106507604	129.71	1.4497	0.373989	3.87632	0.000106047	0.00458213
LOC106507727	22.682	2.8586	0.75895	3.76652	0.000165538	0.00592476
LOC106507766	67.0745	1.64279	0.399339	4.11377	3.89251e-05	0.00249615
LOC106507809	128.152	1.01655	0.216652	4.69211	2.70404e-06	0.000449614
LOC106507956	16.9053	1.78331	0.408987	4.36031	1.29878e-05	0.00129973
LOC106508322	6.25906	1.67337	0.466954	3.58357	0.000338924	0.00936086
LOC106508829	460.406	1.33668	0.357201	3.74209	0.000182493	0.00628786
LOC106508990	77.1806	1.65845	0.426208	3.89117	9.97611e-05	0.00444898
LOC106509010	376.254	1.83366	0.478171	3.83475	0.000125692	0.00507558
LOC106509128	30.1025	1.10822	0.305494	3.62761	0.000286055	0.00848193
LOC106509176	18.1971	-1.2676	0.318084	-3.98512	6.74459e-05	0.00356185
LOC106509190	58.7677	1.5499	0.3852	4.02363	5.7308e-05	0.00324467
LOC106509286	101.19	1.36401	0.378909	3.59984	0.000318408	0.00901134
LOC106509665	8.0048	-1.46942	0.403869	-3.63836	0.000274383	0.0082264
LOC106510096	62.7622	-1.16705	0.317097	-3.68043	0.000232839	0.00741363
LOC106510565	37.1038	1.90601	0.41055	4.64258	3.44091e-06	0.000519674
LOC106510682	60.1806	2.23869	0.461278	4.85323	1.21467e-06	0.000272627
LOC106510683	657.411	1.40888	0.322537	4.36812	1.25322e-05	0.00128178
LOC106510685	81.4711	1.37268	0.349972	3.92225	8.77257e-05	0.00406202
LRAT	83.6295	2.173	0.467545	4.64767	3.357e-06	0.000513267
LRRC19	377.855	1.47197	0.366732	4.01374	5.97646e-05	0.00328502
LUZP1	693.893	1.06791	0.258399	4.13279	3.5838e-05	0.00234471
MALRD1	217.838	1.71559	0.402313	4.2643	2.00526e-05	0.0016966
MAOB	1135.37	1.49843	0.361736	4.14232	3.43807e-05	0.00228924
MAP3K19	139.393	-23.269	3.00337	-7.74762	9.36275e-15	3.78255e-11
MB21D2	105.645	1.2143	0.30971	3.92076	8.82716e-05	0.00407562
MEP1A	3152.44	2.2368	0.567431	3.94197	8.08152e-05	0.00395621
MEP1B	1581.22	2.25192	0.441825	5.09685	3.45356e-07	0.000126704
MFSD6L	94.7725	1.02215	0.257559	3.96859	7.22992e-05	0.00363974
MIR218-1	15.4328	22.5262	3.00511	7.49595	6.58204e-14	1.92457e-10
MIR9829	34.3948	-1.21436	0.267912	-4.5327	5.82351e-06	0.000752864
MISP	2590.56	1.33093	0.332753	3.99977	6.3404e-05	0.00340402
MME	928.249	2.18871	0.521647	4.19576	2.71956e-05	0.00199764
MMP16	119.128	-3.96694	1.0809	-3.67003	0.000242524	0.00755141
MOGAT1	109.445	1.83645	0.487473	3.76727	0.00016504	0.00592476
MOGAT2	246.501	2.31501	0.543537	4.25915	2.05205e-05	0.00172278
MPP1	2599.87	1.32734	0.300228	4.4211	9.81976e-06	0.0011097
MPP5	356.296	1.1547	0.318929	3.62057	0.00029396	0.00861253
MST1	89.7767	1.22064	0.333132	3.66413	0.000248184	0.00765393
MTTP	1544.38	1.95961	0.456745	4.29039	1.78358e-05	0.00160126
MYBL2	1917.3	-1.19282	0.31831	-3.74735	0.000178711	0.00621067
MYH15	86.1772	1.85627	0.423875	4.37928	1.19073e-05	0.00123415
MYLK2	65.1454	4.66116	1.16621	3.99684	6.4194e-05	0.00342368
MYO1A	2172.53	1.5224	0.364274	4.17927	2.92448e-05	0.00207279
MYO7B	1803.97	1.272	0.353949	3.59374	0.000325968	0.00912935
NAALADL1	13481.3	1.97733	0.409487	4.8288	1.37361e-06	0.000284584
NET1	2000.58	1.00323	0.264924	3.78688	0.000152552	0.00566721
NEUROD1	15.603	1.88176	0.452538	4.15823	3.20726e-05	0.00218483
NLRP6	1497.15	1.52457	0.396844	3.84173	0.000122168	0.00502351
NOSTRIN	216.9	1.05186	0.288029	3.65191	0.000260299	0.00791442
NOXA1	537.291	1.44745	0.371688	3.89426	9.85007e-05	0.00442159
NPC1L1	852.44	1.53758	0.349061	4.4049	1.05835e-05	0.00115563
NPM2	65.9084	-3.18273	0.793293	-4.01205	6.01933e-05	0.00329737
NR0B2	15.6182	1.98562	0.471035	4.21545	2.49283e-05	0.00188002
NR1H4	1490.36	1.551	0.403483	3.84403	0.000121028	0.00500378
NTS	499.219	2.29131	0.417274	5.49113	3.99364e-08	2.82013e-05
NUDT12	174.159	1.29213	0.332505	3.88606	0.000101882	0.00448615
OAF	593.166	1.23306	0.309829	3.97982	6.89666e-05	0.00357211
OAS1	1539.94	1.97602	0.524287	3.76897	0.000163925	0.00590512
OASL	219.214	2.70919	0.667936	4.05607	4.99064e-05	0.00292205
OSBP	20.6358	-1.9661	0.527884	-3.72448	0.000195715	0.00665842
OTOP2	121.286	2.12165	0.527408	4.02278	5.75143e-05	0.00324467
OTOP3	90.5724	2.25969	0.459628	4.91633	8.81807e-07	0.000222656
PARP3	1210.15	1.17944	0.306967	3.84224	0.000121916	0.00502351
PARP9	810.499	1.13571	0.236121	4.80988	1.51022e-06	0.000294039
PBLD	154.651	1.51103	0.318655	4.7419	2.11722e-06	0.00036015
PC	185.512	1.23096	0.2674	4.60344	4.15574e-06	0.000601443
PDE9A	511.259	1.51646	0.351867	4.30975	1.63439e-05	0.0015248
PDZD3	736.482	1.65365	0.39604	4.17545	2.97395e-05	0.00209865
PDZK1	1730.3	1.81356	0.364033	4.98186	6.29775e-07	0.000178547
PFKFB4	299.025	1.00015	0.243416	4.1088	3.97722e-05	0.00251062
PHF24	203.646	-3.51941	0.751633	-4.68235	2.83606e-06	0.000449614
PHGR1	12239.2	2.33165	0.447249	5.21333	1.85485e-07	8.32619e-05
PIPOX	132.083	1.66771	0.392741	4.24634	2.17292e-05	0.00177346
PLA2G12B	222.072	1.40658	0.343245	4.0979	4.16909e-05	0.00260125
PLB1	146.61	2.14496	0.535864	4.0028	6.25976e-05	0.00338745
PLD1	322.956	1.34725	0.325264	4.14204	3.44235e-05	0.00228924
PLEKHG6	670.153	1.89926	0.412387	4.60553	4.11416e-06	0.000601443
PPP1R16A	420.095	1.04121	0.259187	4.01723	5.88856e-05	0.0032569
PPP1R1A	33.1122	1.6111	0.437443	3.68299	0.000230515	0.00740582
PPP1R3C	66.3754	1.43846	0.39051	3.68354	0.000230015	0.00740582
PRAP1	784.315	1.98692	0.414671	4.79157	1.65485e-06	0.000313954
PROSER2	79.0784	1.36706	0.30338	4.50609	6.60345e-06	0.00082086
PRR13	6017.06	1.4824	0.296811	4.99444	5.90077e-07	0.000178547
PRR15	340.418	1.50056	0.410602	3.65454	0.000257643	0.00788545
PTPRH	911.362	1.53833	0.386901	3.97603	7.00754e-05	0.0035836
PYY	191.534	1.60209	0.299735	5.34501	9.04105e-08	4.95166e-05
RAB17	153.226	1.74753	0.399924	4.36965	1.24444e-05	0.0012809
RALGPS1	372.953	1.17439	0.298333	3.9365	8.26789e-05	0.00398833
RAPGEFL1	756.772	1.66418	0.382079	4.35559	1.32707e-05	0.00129973
RBM47	797.041	1.10984	0.306406	3.62214	0.000292178	0.00861253
RDH16	18.1303	1.67223	0.388646	4.30271	1.6872e-05	0.00154871
REEP6	762.668	1.62014	0.394002	4.11201	3.9223e-05	0.00249673
RETNLB	80.3266	2.63982	0.647767	4.07526	4.59627e-05	0.00276359
RHOU	374.14	1.21301	0.295374	4.10669	4.01362e-05	0.00252374
RNASEL	368.666	1.06536	0.294028	3.62332	0.000290845	0.00859243
RNF114	100.104	10.1706	2.64588	3.84395	0.000121069	0.00500378
RNF152	39.8675	1.61019	0.343789	4.68367	2.81786e-06	0.000449614
ROGDI	1365.84	1.28396	0.319407	4.01982	5.82434e-05	0.00325679
RPL30	6778.15	-1.44254	0.251206	-5.74247	9.33027e-09	9.42357e-06
RPL35	3464.51	-1.68641	0.312558	-5.39551	6.83297e-08	3.9436e-05
RPL36	1791.85	-1.89053	0.350203	-5.39838	6.72441e-08	3.9436e-05
RPL36AL	374.581	-11.9462	1.77225	-6.74069	1.57639e-11	3.18431e-08
RXRG	212.048	2.00737	0.445283	4.50808	6.54167e-06	0.000819484
SAC3D1	240.265	1.48411	0.327915	4.5259	6.01391e-06	0.000771308
SCGN	11.2982	1.83412	0.462924	3.96202	7.43171e-05	0.0036957
SDR16C5	94.3558	1.96787	0.511859	3.84455	0.000120776	0.00500378
SEC14L2	175.544	1.8937	0.495257	3.82368	0.000131476	0.00516043
SEC16B	30.1466	1.54026	0.397509	3.87477	0.000106726	0.00458695
SEMA6A	642.826	1.29062	0.30448	4.23876	2.24754e-05	0.00179815
SEPP1	16744.6	1.8048	0.374787	4.81553	1.46808e-06	0.000291155
43357	251.547	10.0579	1.79952	5.5892	2.28118e-08	1.9402e-05
43348	73.4567	1.22548	0.274061	4.47156	7.76499e-06	0.000943475
SFTA2	52.518	1.18994	0.33484	3.55376	0.000379759	0.00989824
SI	8358.05	1.8205	0.370008	4.92018	8.64661e-07	0.000221793
SLC10A2	673.706	1.7496	0.462584	3.78223	0.000155428	0.00576081
SLC13A1	1244.62	2.10147	0.38773	5.41992	5.96241e-08	3.70587e-05
SLC15A1	1186.52	2.3922	0.549204	4.35575	1.3261e-05	0.00129973
SLC22A20	70.8567	-7.68925	1.68613	-4.56029	5.10838e-06	0.000699588
SLC22A4	21.6893	1.92634	0.460044	4.1873	2.82294e-05	0.00203655
SLC24A4	123.512	1.59383	0.44513	3.58059	0.000342813	0.00936086
SLC25A31	446.529	-3.74601	0.878208	-4.26551	1.99444e-05	0.00169633
SLC26A3	263.484	1.7339	0.47893	3.62036	0.00029419	0.00861253
SLC26A6	495.63	1.01837	0.262665	3.87707	0.000105721	0.00458028
SLC27A4	1350.2	1.2769	0.358994	3.5569	0.000375256	0.00982843
SLC2A2	183.54	2.29724	0.4645	4.94561	7.59069e-07	0.000201091
SLC35G1	449.287	1.31811	0.334209	3.94396	8.01466e-05	0.00394869
SLC44A4	3217.47	1.43327	0.391631	3.65974	0.000252467	0.00777117
SLC4A4	932.532	1.20635	0.334929	3.6018	0.000316022	0.00897594
SLC51A	2739.92	1.80976	0.445558	4.06179	4.86982e-05	0.00286168
SLC5A10	5713.18	2.72903	0.64249	4.24759	2.16086e-05	0.00177346
SLC5A6	1033.69	1.23454	0.33486	3.68675	0.000227137	0.00734107
SLC5A9	149.604	1.96991	0.420765	4.68173	2.84461e-06	0.000449614
SLC6A19	2161.32	1.88652	0.411296	4.58677	4.5015e-06	0.000632558
SLC6A4	328.009	2.00738	0.487288	4.1195	3.797e-05	0.0024446
SLC6A8	1176.6	1.3909	0.341629	4.07137	4.67367e-05	0.00277671
SLC7A14	15.9618	5.65815	1.55705	3.63389	0.000279185	0.0083087
SLC9A2	388.483	1.79267	0.366083	4.89689	9.73643e-07	0.000235036
SLC9A3R1	4822.09	1.23518	0.287766	4.29231	1.76826e-05	0.00159637
SMIM22	2898.51	1.32032	0.331534	3.98246	6.82068e-05	0.00356706
SMIM24	4370.02	1.74501	0.366873	4.75644	1.9704e-06	0.000348197
SMPD3	797.264	1.22196	0.336143	3.63524	0.000277724	0.0083087
SNX30	164.638	-7.51722	2.03484	-3.69425	0.000220537	0.00718278
SOAT2	335.446	1.44653	0.291653	4.95977	7.0577e-07	0.000193546
SOWAHA	327.819	1.61265	0.270335	5.96539	2.44054e-09	3.28659e-06
SOWAHB	154.906	1.55644	0.344798	4.51407	6.35952e-06	0.000802889
SOX13	248.636	1.20028	0.288608	4.15886	3.19844e-05	0.00218483
SPATS2L	420.807	1.13322	0.297786	3.80549	0.000141526	0.00540522
SPINT1	2160.69	1.30627	0.326366	4.00249	6.26806e-05	0.00338745
SPPL2A	1703.15	1.01583	0.219546	4.62697	3.71049e-06	0.000555199
SPSB4	227.238	1.10781	0.299907	3.69382	0.000220906	0.00718278
SST	334.24	1.56811	0.426239	3.67895	0.000234195	0.00743534
ST3GAL1	2367.34	2.62608	0.638656	4.11189	3.92431e-05	0.00249673
STAP2	701.011	1.12224	0.291439	3.85067	0.000117793	0.00495712
STXBP5L	18.4394	1.28308	0.342576	3.74539	0.000180116	0.00624608
STYK1	852.287	1.72576	0.409431	4.21503	2.49744e-05	0.00188002
SUSD2	999.906	1.23841	0.312541	3.96239	7.42026e-05	0.0036957
TBC1D22B	205.185	1.31832	0.331725	3.97413	7.06362e-05	0.00360089
TBC1D30	63.9549	1.78454	0.498255	3.58157	0.000341535	0.00936086
TBX3	557.735	1.16917	0.294041	3.97621	7.00213e-05	0.0035836
TCN2	1088.13	1.09106	0.278171	3.92226	8.77213e-05	0.00406202
TLDC2	554.644	1.40222	0.325437	4.30875	1.6418e-05	0.0015248
TLR5	76.2411	1.24048	0.337534	3.67515	0.000237714	0.00747366
TM7SF3	500.035	1.05448	0.244608	4.3109	1.62593e-05	0.0015248
TMC5	1272.94	1.652	0.352427	4.68749	2.76574e-06	0.000449614
TMEM139	225.875	1.1866	0.314626	3.77147	0.000162288	0.00590512
TMEM257	30.1782	4.96323	1.31675	3.76929	0.000163713	0.00590512
TMEM37	315.635	1.65898	0.443256	3.74272	0.000182037	0.00628786
TMEM61	249.586	1.46057	0.400287	3.64881	0.000263461	0.00798348
TMEM82	202.865	1.4216	0.336706	4.22207	2.42064e-05	0.00186957
TMEM86B	149.485	1.51642	0.263758	5.74929	8.96184e-09	9.42357e-06
TMIGD1	3615.54	1.76467	0.461016	3.82778	0.000129303	0.00512288
TOB1	743.329	1.05652	0.262162	4.03002	5.57716e-05	0.00320736
TRIM72	20.1544	1.8196	0.463428	3.92639	8.62293e-05	0.00406202
TSKU	498.035	1.90269	0.48933	3.88836	0.000100922	0.00446634
TTC22	227.809	1.2381	0.346078	3.57751	0.000346884	0.00942126
TUBB	3999.28	-8.28563	0.960599	-8.62548	6.38246e-18	1.03141e-13
UBD	5991.22	1.35078	0.379674	3.55774	0.000374059	0.00982843
UGT2B31	83.8576	3.9788	1.0234	3.8878	0.000101156	0.00446634
UGT8	361.456	1.20257	0.283411	4.2432	2.20353e-05	0.00178045
USH1C	712.414	1.28483	0.335968	3.82425	0.000131169	0.00516043
USP45	216.542	-2.02146	0.463993	-4.35666	1.32064e-05	0.00129973
VIL1	10150.1	1.58826	0.320244	4.95953	7.06633e-07	0.000193546
WDR5	163.159	2.93106	0.556582	5.26619	1.39285e-07	6.62014e-05
WDR55	316.719	-1.0068	0.263029	-3.82772	0.000129337	0.00512288
WDR63	77.0714	4.96833	1.02212	4.8608	1.16914e-06	0.000266102
WDR64	139.385	6.84487	1.35508	5.05125	4.38937e-07	0.00015092
WIPF3	134.633	2.16636	0.396776	5.4599	4.76391e-08	3.13048e-05
XK	147.282	1.14541	0.28623	4.00171	6.28858e-05	0.00338745
XKR9	82.5631	1.59209	0.418159	3.80738	0.00014045	0.00540196
XPNPEP2	6874.78	1.93259	0.348321	5.54831	2.88451e-08	2.2197e-05
ZBTB40	164.37	-24.828	3.00334	-8.2668	1.37605e-16	1.11184e-12
