# Supplementary material for: A Transcriptome Analysis Identifies Biological Pathways and Candidate Genes for Feed Efficiency in DLY Pigs
Source: Genes (Basel). 2019 Sep 18;10(9):725. doi: 10.3390/genes10090725 (PMC6771153; doi:10.3390/genes10090725)
Supplement: Supplementary file 1 [file genes-10-00725-s001.zip › Supplementary files/Supplemental Table S3 Gene ontology enrichment result.csv]

ID	Description	GeneRatio	BgRatio	pvalue	p.adjust	qvalue	geneID	Count
GO:0045177	apical part of cell	12/139	79/6998	3.85E-08	8.54E-06	7.65E-06	397073/396898/100154873/397196/397492/100519043/100519446/100625109/100271724/100124377/641346/100233201	12
GO:0016324	apical plasma membrane	10/139	61/6998	2.63E-07	2.92E-05	2.61E-05	397073/396898/397196/397492/100519446/100625109/100271724/100124377/641346/100233201	10
GO:0005887	integral component of plasma membrane	19/139	369/6998	0.000113828	0.008423249	0.007548573	397481/396898/100511102/100519703/100519058/100516141/100153257/100522008/100513574/100514149/100271724/100156914/100170644/497236/503546/497235/641346/100302506/100623809	19
GO:0005903	brush border	4/139	15/6998	0.000171641	0.008807198	0.007892653	100519043/397624/641346/100233201	4
GO:0031226	intrinsic component of plasma membrane	19/139	385/6998	0.00019836	0.008807198	0.007892653	397481/396898/100511102/100519703/100519058/100516141/100153257/100522008/100513574/100514149/100271724/100156914/100170644/497236/503546/497235/641346/100302506/100623809	19
GO:0098590	plasma membrane region	13/139	222/6998	0.000439376	0.016256894	0.014568767	397073/396898/100511102/397196/397492/100519446/100625109/100271724/100124377/503546/100512372/641346/100233201	13
GO:0098862	cluster of actin-based cell projections	4/139	22/6998	0.000825584	0.026182795	0.023463955	100519043/397624/641346/100233201	4
GO:0022804	active transmembrane transporter activity	16/141	127/6500	1.07E-08	3.27E-06	2.66E-06	397073/397481/396898/100625109/100513574/397624/100514149/100271724/100156914/100170644/497236/503546/497235/641346/100302506/100101921	16
GO:0015291	secondary active transmembrane transporter activity	13/141	82/6500	1.67E-08	3.27E-06	2.66E-06	100625109/100513574/397624/100514149/100271724/100156914/100170644/497236/503546/497235/641346/100302506/100101921	13
GO:0015081	sodium ion transmembrane transporter activity	10/141	51/6500	1.00E-07	1.30E-05	1.06E-05	397481/396898/100625109/100513574/100156914/503546/497235/641346/100302506/100101921	10
GO:0008509	anion transmembrane transporter activity	14/141	116/6500	1.63E-07	1.59E-05	1.30E-05	100516679/397147/100154589/100625109/100513574/100514149/100271724/100170644/497236/100124377/503546/100512372/641346/100302506	14
GO:0015075	ion transmembrane transporter activity	23/141	342/6500	9.65E-07	7.25E-05	5.91E-05	397481/396898/100516679/100511102/397147/100154589/100512069/100625109/100513574/397624/100514149/100271724/100156914/100170644/497236/100124377/503546/100512372/497235/641346/100302506/100101921/100522166	23
GO:0022857	transmembrane transporter activity	26/141	426/6500	1.12E-06	7.25E-05	5.91E-05	397073/397481/396898/100516679/100511102/397147/100154589/100512069/100625109/100513574/397624/100514149/100271724/100156914/100170644/497236/397429/100124377/503546/100512372/497235/641346/100302506/100153975/100101921/100522166	26
GO:0005215	transporter activity	28/141	490/6500	1.52E-06	8.44E-05	6.88E-05	397073/397691/397481/396898/100516679/100511102/397147/100154589/397381/100512069/100625109/100513574/397624/100514149/100271724/100156914/100170644/497236/397429/100124377/503546/100512372/497235/641346/100302506/100153975/100101921/100522166	28
GO:0004177	aminopeptidase activity	6/141	20/6500	2.83E-06	0.000129951	0.000105925	397520/397196/397492/397080/100153257/445538	6
GO:0015318	inorganic solute uptake transmembrane transporter activity	21/141	312/6500	3.00E-06	0.000129951	0.000105925	397481/396898/100516679/100511102/397147/100154589/100512069/100625109/100513574/397624/100514149/100156914/100170644/497236/503546/100512372/497235/641346/100302506/100101921/100522166	21
GO:0008238	exopeptidase activity	8/141	47/6500	6.19E-06	0.000241251	0.000196647	397520/100517023/100516053/397196/397492/397080/100153257/445538	8
GO:0015103	inorganic anion transmembrane transporter activity	8/141	50/6500	1.00E-05	0.000354278	0.000288777	100516679/397147/100154589/100513574/100514149/100170644/497236/503546	8
GO:0015294	solute:cation symporter activity	7/141	37/6500	1.16E-05	0.000354278	0.000288777	100625109/100513574/397624/503546/497235/641346/100302506	7
GO:0015370	solute:sodium symporter activity	6/141	25/6500	1.18E-05	0.000354278	0.000288777	100625109/100513574/503546/497235/641346/100302506	6
GO:0099516	ion antiporter activity	5/141	16/6500	1.61E-05	0.000449106	0.000366073	100271724/100156914/100170644/497236/100101921	5
GO:0008324	cation transmembrane transporter activity	17/141	249/6500	2.39E-05	0.000620944	0.000506141	397481/396898/100511102/100512069/100625109/100513574/397624/100514149/100271724/100156914/100124377/503546/497235/641346/100302506/100101921/100522166	17
GO:0015293	symporter activity	7/141	42/6500	2.78E-05	0.000678589	0.000553128	100625109/100513574/397624/503546/497235/641346/100302506	7
GO:0008514	organic anion transmembrane transporter activity	9/141	76/6500	3.41E-05	0.000783332	0.000638505	100625109/100514149/100271724/497236/100124377/503546/100512372/641346/100302506	9
GO:0070006	metalloaminopeptidase activity	4/141	10/6500	4.03E-05	0.000872422	0.000711124	397520/397080/100153257/445538	4
GO:0015077	monovalent inorganic cation transmembrane transporter activity	12/141	146/6500	6.95E-05	0.001426756	0.00116297	397481/396898/100512069/100625109/100513574/397624/100156914/503546/497235/641346/100302506/100101921	12
GO:0046873	metal ion transmembrane transporter activity	12/141	147/6500	7.43E-05	0.001448784	0.001180925	397481/396898/100511102/100625109/100513574/100156914/503546/497235/641346/100302506/100101921/100522166	12
GO:0008235	metalloexopeptidase activity	5/141	22/6500	8.75E-05	0.001625044	0.001324597	397520/397196/397080/100153257/445538	5
GO:0031402	sodium ion binding	3/141	5/6500	9.68E-05	0.001716021	0.001398754	397481/396898/100156914	3
GO:0015297	antiporter activity	5/141	24/6500	0.000136379	0.002312521	0.00188497	100271724/100156914/100170644/497236/100101921	5
GO:1901682	sulfur compound transmembrane transporter activity	4/141	14/6500	0.000179359	0.002752015	0.002243208	100513574/100170644/497236/100124377	4
GO:0008271	secondary active sulfate transmembrane transporter activity	3/141	6/6500	0.000190524	0.002752015	0.002243208	100513574/100170644/497236	3
GO:0015116	sulfate transmembrane transporter activity	3/141	6/6500	0.000190524	0.002752015	0.002243208	100513574/100170644/497236	3
GO:0030955	potassium ion binding	3/141	6/6500	0.000190524	0.002752015	0.002243208	397481/396898/100156914	3
GO:0008237	metallopeptidase activity	8/141	75/6500	0.000199014	0.002771976	0.002259478	396930/397520/100516053/397196/397080/100516141/100153257/445538	8
GO:0022890	inorganic cation transmembrane transporter activity	14/141	219/6500	0.0002609	0.00350866	0.00285996	397481/396898/100511102/100512069/100625109/100513574/397624/100156914/503546/497235/641346/100302506/100101921/100522166	14
GO:0031420	alkali metal ion binding	3/141	8/6500	0.000516663	0.006716613	0.00547481	397481/396898/100156914	3
GO:0015491	cation:cation antiporter activity	3/141	9/6500	0.000762707	0.009595351	0.007821312	100271724/100156914/100101921	3
GO:0005254	chloride channel activity	4/141	21/6500	0.000952874	0.011613148	0.009466048	100516679/397147/100154589/497236	4
GO:0019200	carbohydrate kinase activity	3/141	10/6500	0.001072325	0.012672936	0.010329896	100153520/100523241/100158056	3
GO:0015298	solute:cation antiporter activity	3/141	11/6500	0.001451118	0.01664518	0.013567731	100271724/100156914/100101921	3
GO:0005253	anion channel activity	4/141	27/6500	0.002526075	0.027365813	0.022306277	100516679/397147/100154589/497236	4
GO:0015108	chloride transmembrane transporter activity	4/141	27/6500	0.002526075	0.027365813	0.022306277	100516679/397147/100154589/497236	4
GO:0046943	carboxylic acid transmembrane transporter activity	5/141	47/6500	0.00329966	0.034780196	0.028349849	100625109/497236/100512372/641346/100302506	5
GO:0005342	organic acid transmembrane transporter activity	5/141	48/6500	0.003620206	0.03715475	0.030285383	100625109/497236/100512372/641346/100302506	5
GO:0005391	sodium:potassium-exchanging ATPase activity	2/141	5/6500	0.004476157	0.039421356	0.032132927	397481/396898	2
GO:0008556	potassium-transporting ATPase activity	2/141	5/6500	0.004476157	0.039421356	0.032132927	397481/396898	2
GO:0015106	bicarbonate transmembrane transporter activity	2/141	5/6500	0.004476157	0.039421356	0.032132927	497236/503546	2
GO:0016411	acylglycerol O-acyltransferase activity	2/141	5/6500	0.004476157	0.039421356	0.032132927	100170768/397118	2
GO:0016803	ether hydrolase activity	2/141	5/6500	0.004476157	0.039421356	0.032132927	414425/100514582	2
GO:0005179	hormone activity	6/141	72/6500	0.004520181	0.039421356	0.032132927	397465/100621117/100739079/100512433/100037943/494469	6
GO:0008374	O-acyltransferase activity	3/141	16/6500	0.004548618	0.039421356	0.032132927	100170768/397118/100513994	3
GO:0006820	anion transport	13/129	116/5965	1.02E-06	0.00200178	0.001920674	397691/406187/100154873/397147/397381/100152597/100513574/100514149/100170644/497236/100124377/100512372/100233201	13
GO:0015711	organic anion transport	10/129	91/5965	2.30E-05	0.017536181	0.01682567	397691/406187/397381/100152597/100514149/100170644/497236/100124377/100512372/100233201	10
GO:0006811	ion transport	22/129	391/5965	2.69E-05	0.017536181	0.01682567	397691/406187/397481/396898/100154873/100511102/397147/100154589/397381/100519043/100152597/100513574/100514149/100271724/100170644/497236/100156133/100124377/503546/100512372/497235/100233201	22
GO:0055067	monovalent inorganic cation homeostasis	6/129	32/5965	5.20E-05	0.025415064	0.024385325	397481/396898/100154873/497236/503546/100101921	6
GO:0015698	inorganic anion transport	5/129	22/5965	8.58E-05	0.031197145	0.029933133	100154873/397147/100513574/100170644/497236	5
GO:0006000	fructose metabolic process	3/129	5/5965	9.57E-05	0.031197145	0.029933133	397038/100523241/100158056	3
GO:0006814	sodium ion transport	6/129	37/5965	0.000122089	0.034097834	0.032716296	397481/396898/100513574/503546/497235/100233201	6
GO:0030004	cellular monovalent inorganic cation homeostasis	5/129	25/5965	0.000164259	0.040140749	0.03851437	397481/396898/100154873/497236/503546	5
