# Supplementary material for: A Transcriptome Analysis Identifies Biological Pathways and Candidate Genes for Feed Efficiency in DLY Pigs
Source: Genes (Basel). 2019 Sep 18;10(9):725. doi: 10.3390/genes10090725 (PMC6771153; doi:10.3390/genes10090725)
Supplement: Supplementary file 1 [file genes-10-00725-s001.zip › Supplementary files/Supplemental Table S4 KEGG enrichment result.csv]

Description	ID	GeneRatio	BgRatio	pvalue	p.adjust	qvalue	geneID	Count	Category-I	Category-II
Fat digestion and absorption	ssc04975	9/149	37/7364	3.43E-08	6.82E-06	5.80E-06	ABCG8/AGPAT2/APOA1/DGAT1/ABCG5/MOGAT2/MTTP/NPC1L1/PLA2G12B	9	Organismal Systems	Digestive system
Bile secretion	ssc04976	11/149	68/7364	9.16E-08	9.11E-06	7.76E-06	ABCG2/ABCG8/ATP1A1/ATP1B1/LOC100154873/ABCG5/NR0B2/NR1H4/SLC10A2/SLC4A4/SLC51A	11	Organismal Systems	Digestive system
Vitamin digestion and absorption	ssc04977	6/149	22/7364	3.54E-06	0.000235007	0.000200138	APOA1/CUBN/LRAT/PLB1/SLC5A6/TCN2	6	Organismal Systems	Digestive system
Protein digestion and absorption	ssc04974	9/149	86/7364	5.45E-05	0.002709281	0.002307296	ATP1A1/ATP1B1/DPP4/MEP1A/MEP1B/MME/SLC15A1/SLC6A19/XPNPEP2	9	Organismal Systems	Digestive system
Mineral absorption	ssc04978	6/149	39/7364	0.000116635	0.004642078	0.003953317	ATP1A1/ATP1B1/CLCN2/SLC26A3/SLC26A6/SLC6A19	6	Organismal Systems	Digestive system
Carbohydrate digestion and absorption	ssc04973	6/149	42/7364	0.000178393	0.005916718	0.005038834	ATP1A1/ATP1B1/CACNA1D/HKDC1/SI/SLC2A2	6	Organismal Systems	Digestive system
Insulin secretion	ssc04911	8/149	83/7364	0.000254564	0.00723688	0.006163119	ABCC8/ATP1A1/ATP1B1/CACNA1D/CREB3L3/GIP/GNA11/SLC2A2	8	Organismal Systems	Endocrine system
Fructose and mannose metabolism	ssc00051	5/149	32/7364	0.000410839	0.010219614	0.008703295	ALDOB/FBP1/HKDC1/KHK/PFKFB4	5	Metabolism	Carbohydrate metabolism
Arginine biosynthesis	ssc00220	4/149	19/7364	0.000492406	0.010887645	0.009272208	ACY1/ASS1/GPT/GPT2	4	Metabolism	Amino acid metabolism
Retinol metabolism	ssc00830	6/149	56/7364	0.000875071	0.014700072	0.012518971	DGAT1/LOC100515741/LRAT/RDH16/SDR16C5/UGT2B31	6	Metabolism	Metabolism of cofactors and vitamins
Renin-angiotensin system	ssc04614	4/149	22/7364	0.000886436	0.014700072	0.012518971	ACE/ANPEP/ENPEP/MME	4	Organismal Systems	Endocrine system
Proximal tubule bicarbonate reclamation	ssc04964	4/149	22/7364	0.000886436	0.014700072	0.012518971	ATP1A1/ATP1B1/LOC100154873/SLC4A4	4	Organismal Systems	Excretory system
Ether lipid metabolism	ssc00565	5/149	42/7364	0.00147536	0.022584362	0.019233442	PLA2G12B/PLB1/PLD1/TMEM86B/UGT8	5	Metabolism	Lipid metabolism
Pancreatic secretion	ssc04972	7/149	89/7364	0.002078404	0.029543026	0.025159626	ATP1A1/ATP1B1/LOC100154873/CLCA4/PLA2G12B/SLC26A3/SLC4A4	7	Organismal Systems	Digestive system
Cholesterol metabolism	ssc04979	5/149	47/7364	2.45E-03	3.15E-02	2.69E-02	ABCG8/APOA1/APOC3/ABCG5/SOAT2	5	Organismal Systems	Digestive system
Biosynthesis of amino acids	ssc01230	6/149	69/7364	0.002605782	0.031546725	0.026866029	ACY1/ALDOB/ASS1/GPT/GPT2/PC	6	Metabolism	Overview
Arginine and proline metabolism	ssc00330	5/149	48/7364	0.002694946	0.031546725	0.026866029	AGMAT/AOC1/CNDP1/DAO/MAOB	5	Metabolism	Amino acid metabolism
PPAR signaling pathway	ssc03320	6/149	71/7364	0.003012104	0.033300483	0.028359575	APOA1/APOC3/EHHADH/FABP6/RXRG/SLC27A4	6	Organismal Systems	Endocrine system
2-Oxocarboxylic acid metabolism	ssc01210	3/149	17/7364	0.004482598	0.046949314	0.039983282	ACY1/GPT/GPT2	3	Metabolism	Overview
