# Supplementary material for: A Transcriptome Analysis Identifies Biological Pathways and Candidate Genes for Feed Efficiency in DLY Pigs
Source: Genes (Basel). 2019 Sep 18;10(9):725. doi: 10.3390/genes10090725 (PMC6771153; doi:10.3390/genes10090725)
Supplement: Supplementary file 1 [file genes-10-00725-s001.zip › Supplementary files/Supplemental Table S5 ReactomePA pathway enrichment result.csv]

ID	Description	GeneRatio	BgRatio	pvalue	p.adjust	qvalue	geneID	Count
R-HSA-8963743	Digestion and absorption	7/187	27/10561	3.21E-07	0.000146055	0.000132454	ALPI/GUCA2A/GUCA2B/GUCY2C/NPC1L1/SI/SLC2A2	7
R-HSA-5668914	Diseases of metabolism	11/187	105/10561	2.34E-06	0.00048568	0.000440455	ACY1/ALDOB/AMN/CUBN/CYP27A1/HYAL1/KHK/PC/PPP1R3C/SI/TCN2	11
R-HSA-174824	Plasma lipoprotein assembly, remodeling, and clearance	9/187	69/10561	3.20E-06	0.00048568	0.000440455	AMN/APOA1/APOC3/CIDEC/CREB3L3/CUBN/PCSK5/MTTP/SOAT2	9
R-HSA-425407	SLC-mediated transmembrane transport	15/187	246/10561	3.06E-05	0.003095189	0.002806973	SLC13A1/SLC15A1/SLC22A4/SLC24A4/SLC26A3/SLC26A6/SLC27A4/SLC2A2/SLC44A4/SLC4A4/SLC5A10/SLC5A6/SLC5A9/SLC6A19/SLC9A2	15
R-HSA-8935690	Digestion	5/187	22/10561	3.40E-05	0.003095189	0.002806973	ALPI/GUCA2A/GUCA2B/GUCY2C/SI	5
R-HSA-8964011	HDL clearance	3/187	5/10561	5.32E-05	0.004036189	0.003660349	AMN/APOA1/CUBN	3
R-HSA-8963899	Plasma lipoprotein remodeling	5/187	30/10561	0.000164076	0.010664911	0.009671822	APOA1/APOC3/CIDEC/CREB3L3/PCSK5	5
R-HSA-2022377	Metabolism of Angiotensinogen to Angiotensins	4/187	17/10561	0.000189126	0.010756532	0.009754912	ACE/ANPEP/ENPEP/MME	4
R-HSA-5663084	Diseases of carbohydrate metabolism	5/187	34/10561	0.000302519	0.015293991	0.013869855	ALDOB/HYAL1/KHK/PPP1R3C/SI	5
R-HSA-8963888	Chylomicron assembly	3/187	9/10561	0.000424229	0.019271877	0.01747733	APOA1/APOC3/MTTP	3
R-HSA-1483206	Glycerophospholipid biosynthesis	9/187	129/10561	0.000465914	0.019271877	0.01747733	ABHD3/AGPAT2/ALPI/CDS1/DGAT1/PLB1/PLD1/SLC44A4/TMEM86B	9
R-HSA-3296482	Defects in vitamin and cofactor metabolism	4/187	22/10561	0.00054238	0.019446182	0.017635404	AMN/CUBN/PC/TCN2	4
R-HSA-196854	Metabolism of vitamins and cofactors	11/187	190/10561	0.000555605	0.019446182	0.017635404	AMN/APOA1/APOC3/CUBN/LRAT/NUDT12/PARP9/PC/PLB1/SLC5A6/TCN2	11
R-HSA-194068	Bile acid and bile salt metabolism	5/187	43/10561	0.000920153	0.026048637	0.023623056	CYP27A1/FABP6/NR1H4/OSBP/SLC10A2	5
R-HSA-3359462	Defective AMN causes hereditary megaloblastic anemia 1	2/187	3/10561	0.000924707	0.026048637	0.023623056	AMN/CUBN	2
R-HSA-3359463	Defective CUBN causes hereditary megaloblastic anemia 1	2/187	3/10561	0.000924707	0.026048637	0.023623056	AMN/CUBN	2
R-HSA-428157	Sphingolipid metabolism	7/187	89/10561	0.000988823	0.026048637	0.023623056	DEGS2/FA2H/GBA/GBA3/OSBP/SMPD3/UGT8	7
R-HSA-5619115	Disorders of transmembrane transporters	9/187	144/10561	0.001030496	0.026048637	0.023623056	ABCC8/ABCG8/ABCG5/SLC24A4/SLC26A3/SLC27A4/SLC2A2/SLC4A4/SLC6A19	9
R-HSA-5619102	SLC transporter disorders	6/187	68/10561	0.001252605	0.029996596	0.027203391	SLC24A4/SLC26A3/SLC27A4/SLC2A2/SLC4A4/SLC6A19	6
R-HSA-75109	Triglyceride biosynthesis	3/187	13/10561	0.001370794	0.031185562	0.028281643	DGAT1/MOGAT1/MOGAT2	3
R-HSA-3296469	Defects in cobalamin (B12) metabolism	3/187	14/10561	0.00172203	0.037310655	0.033836384	AMN/CUBN/TCN2	3
R-HSA-211859	Biological oxidations	11/187	224/10561	0.002117074	0.043784936	0.039707797	ACY1/AKR7A2/AOC1/AS3MT/CYP27A1/CYP4F2/DPEP1/UGT2B17/CYP2W1/MAOB/NR1H4	11
R-HSA-159418	Recycling of bile acids and salts	3/187	16/10561	0.002581121	0.04911281	0.044539553	FABP6/NR1H4/SLC10A2	3
R-HSA-8964043	Plasma lipoprotein clearance	4/187	33/10561	0.002606939	0.04911281	0.044539553	AMN/APOA1/CUBN/SOAT2	4
R-HSA-70350	Fructose catabolism	2/187	5/10561	0.003010922	0.04911281	0.044539553	ALDOB/KHK	2
R-HSA-8852405	Signaling by MST1	2/187	5/10561	0.003010922	0.04911281	0.044539553	MST1/SPINT1	2
R-HSA-8963676	Intestinal absorption	2/187	5/10561	0.003010922	0.04911281	0.044539553	NPC1L1/SLC2A2	2
R-HSA-425393	Transport of inorganic cations/anions and amino acids/oligopeptides	7/187	108/10561	0.003022327	0.04911281	0.044539553	SLC15A1/SLC24A4/SLC26A3/SLC26A6/SLC4A4/SLC6A19/SLC9A2	7
R-HSA-1369062	ABC transporters in lipid homeostasis	3/187	18/10561	0.003664467	0.053784923	0.04877661	ABCG8/APOA1/ABCG5	3
R-HSA-8963889	Assembly of active LPL and LIPC lipase complexes	3/187	18/10561	0.003664467	0.053784923	0.04877661	CIDEC/CREB3L3/PCSK5	3
R-HSA-8963898	Plasma lipoprotein assembly	3/187	18/10561	0.003664467	0.053784923	0.04877661	APOA1/APOC3/MTTP	3
R-HSA-8979227	Triglyceride metabolism	4/187	37/10561	0.003982688	0.056628851	0.051355719	DGAT1/FABP6/MOGAT1/MOGAT2	4
R-HSA-5423646	Aflatoxin activation and detoxification	3/187	19/10561	0.004295384	0.059224227	0.053709421	ACY1/AKR7A2/DPEP1	3
R-HSA-1483257	Phospholipid metabolism	10/187	212/10561	0.004445419	0.05949017	0.0539506	ABHD3/AGPAT2/ALPI/CDS1/DGAT1/GDPD1/PLB1/PLD1/SLC44A4/TMEM86B	10
R-HSA-2980736	Peptide hormone metabolism	6/187	89/10561	0.004902257	0.063729335	0.057795025	ACE/ANPEP/DPP4/ENPEP/GIP/MME	6
R-HSA-189200	Cellular hexose transport	3/187	21/10561	0.005744596	0.070643001	0.064064908	SLC2A2/SLC5A10/SLC5A9	3
R-HSA-196741	Cobalamin (Cbl, vitamin B12) transport and metabolism	3/187	21/10561	0.005744596	0.070643001	0.064064908	AMN/CUBN/TCN2	3
R-HSA-196849	Metabolism of water-soluble vitamins and cofactors	7/187	123/10561	0.006174349	0.072062798	0.065352497	AMN/CUBN/NUDT12/PARP9/PC/SLC5A6/TCN2	7
R-HSA-5652084	Fructose metabolism	2/187	7/10561	0.006176811	0.072062798	0.065352497	ALDOB/KHK	2
R-HSA-975634	Retinoid metabolism and transport	4/187	43/10561	0.00685494	0.077974942	0.070714118	APOA1/APOC3/LRAT/PLB1	4
R-HSA-909733	Interferon alpha/beta signaling	5/187	69/10561	0.007426809	0.082419461	0.074744775	IFIT1/IFIT2/OAS1/OASL/RNASEL	5
R-HSA-8850843	Phosphate bond hydrolysis by NTPDase proteins	2/187	8/10561	0.008140232	0.088185845	0.079974208	ENTPD5/ENTPD8	2
R-HSA-1660662	Glycosphingolipid metabolism	4/187	46/10561	0.008700417	0.092062557	0.08348993	GBA/GBA3/SMPD3/UGT8	4
R-HSA-6806667	Metabolism of fat-soluble vitamins	4/187	47/10561	0.009380923	0.097007268	0.087974203	APOA1/APOC3/LRAT/PLB1	4
R-HSA-427601	Multifunctional anion exchangers	2/187	9/10561	0.010344804	0.102323606	0.092795497	SLC26A3/SLC26A6	2
R-HSA-8963901	Chylomicron remodeling	2/187	9/10561	0.010344804	0.102323606	0.092795497	APOA1/APOC3	2
R-HSA-211945	Phase I - Functionalization of compounds	6/187	107/10561	0.011758578	0.113833043	0.103233205	AOC1/CYP27A1/CYP4F2/CYP2W1/MAOB/NR1H4	6
R-HSA-8964058	HDL remodeling	2/187	10/10561	0.012781466	0.121157642	0.109875756	APOA1/APOC3	2
R-HSA-196780	Biotin transport and metabolism	2/187	11/10561	0.015441396	0.14338439	0.130032807	PC/SLC5A6	2
R-HSA-211958	Miscellaneous substrates	2/187	12/10561	0.018316011	0.166675704	0.151155295	CYP4F2/CYP2W1	2
R-HSA-400511	Synthesis, secretion, and inactivation of Glucose-dependent Insulinotropic Polypeptide (GIP)	2/187	13/10561	0.02139696	0.187656787	0.170182674	DPP4/GIP	2
R-HSA-192105	Synthesis of bile acids and bile salts	3/187	34/10561	0.021858922	0.187656787	0.170182674	CYP27A1/NR1H4/OSBP	3
R-HSA-70263	Gluconeogenesis	3/187	34/10561	0.021858922	0.187656787	0.170182674	ALDOB/FBP1/PC	3
R-HSA-9033241	Peroxisomal protein import	4/187	63/10561	0.0252149	0.212458881	0.192675261	DAO/EHHADH/EPHX2/PIPOX	4
R-HSA-193807	Synthesis of bile acids and bile salts via 27-hydroxycholesterol	2/187	15/10561	0.02814557	0.232840626	0.21115911	CYP27A1/NR1H4	2
R-HSA-211897	Cytochrome P450 - arranged by substrate type	4/187	66/10561	0.029298938	0.238053869	0.215886909	CYP27A1/CYP4F2/CYP2W1/NR1H4	4
R-HSA-71291	Metabolism of amino acids and derivatives	12/187	371/10561	0.032212671	0.257136236	0.233192376	AGMAT/ASRGL1/ASS1/DAO/GPT/GPT2/PIPOX/RPL30/RPL35/RPL36/RPL36AL/SLC6A8	12
R-HSA-1483166	Synthesis of PA	3/187	40/10561	0.033427107	0.262229893	0.237811725	AGPAT2/ALPI/PLD1	3
R-HSA-194840	Rho GTPase cycle	6/187	138/10561	0.035881573	0.276713829	0.250946955	ARHGAP44/ARHGEF19/BCR/FAM13A/NET1/RHOU	6
R-HSA-2187338	Visual phototransduction	5/187	104/10561	0.037224077	0.282282582	0.255997159	APOA1/APOC3/LRAT/PLB1/RDH16	5
R-HSA-1660661	Sphingolipid de novo biosynthesis	3/187	43/10561	0.040189737	0.294940809	0.267476685	DEGS2/FA2H/OSBP	3
R-HSA-5362517	Signaling by Retinoic Acid	3/187	43/10561	0.040189737	0.294940809	0.267476685	RDH16/RXRG/SDR16C5	3
R-HSA-197264	Nicotinamide salvaging	2/187	19/10561	0.043775694	0.316157788	0.286717994	NUDT12/PARP9	2
R-HSA-380615	Serotonin clearance from the synaptic cleft	1/187	3/10561	0.052189798	0.361899351	0.328200221	SLC6A4	1
R-HSA-210745	Regulation of gene expression in beta cells	2/187	21/10561	0.052542341	0.361899351	0.328200221	NEUROD1/SLC2A2	2
R-HSA-2142691	Synthesis of Leukotrienes (LT) and Eoxins (EX)	2/187	21/10561	0.052542341	0.361899351	0.328200221	CYP4F2/DPEP1	2
R-HSA-422356	Regulation of insulin secretion	4/187	80/10561	0.053290674	0.361899351	0.328200221	ABCC8/CACNA1D/GNA11/SLC2A2	4
R-HSA-8957322	Metabolism of steroids	6/187	154/10561	0.055883275	0.373924857	0.339105943	CUBN/CYP27A1/FABP6/NR1H4/OSBP/SLC10A2	6
R-HSA-5365859	RA biosynthesis pathway	2/187	22/10561	0.057139976	0.376792594	0.341706644	RDH16/SDR16C5	2
R-HSA-383280	Nuclear Receptor transcription pathway	3/187	50/10561	0.058415395	0.379700067	0.34434338	NR0B2/NR1H4/RXRG	3
R-HSA-2453902	The canonical retinoid cycle in rods (twilight vision)	2/187	23/10561	0.061871996	0.382738879	0.347099226	LRAT/RDH16	2
R-HSA-400508	Incretin synthesis, secretion, and inactivation	2/187	23/10561	0.061871996	0.382738879	0.347099226	DPP4/GIP	2
R-HSA-425366	Transport of bile salts and organic acids, metal ions and amine compounds	4/187	85/10561	0.06382842	0.382738879	0.347099226	SLC13A1/SLC22A4/SLC44A4/SLC6A19	4
R-HSA-193368	Synthesis of bile acids and bile salts via 7alpha-hydroxycholesterol	2/187	24/10561	0.066732258	0.382738879	0.347099226	CYP27A1/NR1H4	2
R-HSA-1296025	ATP sensitive Potassium channels	1/187	4/10561	0.068977117	0.382738879	0.347099226	ABCC8	1
R-HSA-140179	Amine Oxidase reactions	1/187	4/10561	0.068977117	0.382738879	0.347099226	MAOB	1
R-HSA-167060	NGF processing	1/187	4/10561	0.068977117	0.382738879	0.347099226	PCSK5	1
R-HSA-427975	Proton/oligopeptide cotransporters	1/187	4/10561	0.068977117	0.382738879	0.347099226	SLC15A1	1
R-HSA-5603037	IRAK4 deficiency (TLR5)	1/187	4/10561	0.068977117	0.382738879	0.347099226	TLR5	1
R-HSA-8849474	PTK6 Activates STAT3	1/187	4/10561	0.068977117	0.382738879	0.347099226	STAP2	1
R-HSA-8981373	Intestinal hexose absorption	1/187	4/10561	0.068977117	0.382738879	0.347099226	SLC2A2	1
R-HSA-9036866	Expression and Processing of Neurotrophins	1/187	4/10561	0.068977117	0.382738879	0.347099226	PCSK5	1
R-HSA-156902	Peptide chain elongation	4/187	90/10561	0.075376663	0.397391806	0.360387711	RPL30/RPL35/RPL36/RPL36AL	4
R-HSA-192823	Viral mRNA Translation	4/187	90/10561	0.075376663	0.397391806	0.360387711	RPL30/RPL35/RPL36/RPL36AL	4
R-HSA-70326	Glucose metabolism	4/187	90/10561	0.075376663	0.397391806	0.360387711	ALDOB/FBP1/PC/PFKFB4	4
R-HSA-211976	Endogenous sterols	2/187	27/10561	0.082023649	0.397391806	0.360387711	CYP27A1/NR1H4	2
R-HSA-156842	Eukaryotic Translation Elongation	4/187	94/10561	0.085321974	0.397391806	0.360387711	RPL30/RPL35/RPL36/RPL36AL	4
R-HSA-2408557	Selenocysteine synthesis	4/187	94/10561	0.085321974	0.397391806	0.360387711	RPL30/RPL35/RPL36/RPL36AL	4
R-HSA-72764	Eukaryotic Translation Termination	4/187	94/10561	0.085321974	0.397391806	0.360387711	RPL30/RPL35/RPL36/RPL36AL	4
R-HSA-1483226	Synthesis of PI	1/187	5/10561	0.085468665	0.397391806	0.360387711	CDS1	1
R-HSA-203641	NOSTRIN mediated eNOS trafficking	1/187	5/10561	0.085468665	0.397391806	0.360387711	NOSTRIN	1
R-HSA-210746	Regulation of gene expression in endocrine-committed (NEUROG3+) progenitor cells	1/187	5/10561	0.085468665	0.397391806	0.360387711	NEUROD1	1
R-HSA-2161517	Abacavir transmembrane transport	1/187	5/10561	0.085468665	0.397391806	0.360387711	ABCG2	1
R-HSA-433137	Sodium-coupled sulphate, di- and tri-carboxylate transporters	1/187	5/10561	0.085468665	0.397391806	0.360387711	SLC13A1	1
R-HSA-8866376	Reelin signalling pathway	1/187	5/10561	0.085468665	0.397391806	0.360387711	DAB1	1
R-HSA-8866423	VLDL assembly	1/187	5/10561	0.085468665	0.397391806	0.360387711	MTTP	1
R-HSA-8869496	TFAP2A acts as a transcriptional repressor during retinoic acid induced cell differentiation	1/187	5/10561	0.085468665	0.397391806	0.360387711	MYBL2	1
R-HSA-2142753	Arachidonic acid metabolism	3/187	59/10561	0.086531407	0.397391806	0.360387711	CYP4F2/DPEP1/EPHX2	3
R-HSA-1482788	Acyl chain remodelling of PC	2/187	28/10561	0.087338858	0.397391806	0.360387711	PLB1/TMEM86B	2
R-HSA-1483191	Synthesis of PC	2/187	28/10561	0.087338858	0.397391806	0.360387711	ABHD3/SLC44A4	2
R-HSA-975956	Nonsense Mediated Decay (NMD) independent of the Exon Junction Complex (EJC)	4/187	96/10561	0.090523474	0.407803771	0.36983014	RPL30/RPL35/RPL36/RPL36AL	4
R-HSA-3000471	Scavenging by Class B Receptors	1/187	6/10561	0.101669628	0.440568387	0.3995438	APOA1	1
R-HSA-5626978	TNFR1-mediated ceramide production	1/187	6/10561	0.101669628	0.440568387	0.3995438	SMPD3	1
R-HSA-6806942	MET Receptor Activation	1/187	6/10561	0.101669628	0.440568387	0.3995438	SPINT1	1
R-HSA-8964572	Lipid particle organization	1/187	6/10561	0.101669628	0.440568387	0.3995438	CIDEC	1
R-HSA-196807	Nicotinate metabolism	2/187	31/10561	0.103864262	0.441665786	0.400539012	NUDT12/PARP9	2
R-HSA-5339562	Uptake and actions of bacterial toxins	2/187	31/10561	0.103864262	0.441665786	0.400539012	GUCY2C/PDZD3	2
R-HSA-72689	Formation of a pool of free 40S subunits	4/187	103/10561	0.109880724	0.462923421	0.419817192	RPL30/RPL35/RPL36/RPL36AL	4
R-HSA-983712	Ion channel transport	6/187	186/10561	0.112664541	0.465227993	0.421907168	ANO10/ATP1A1/ATP1B1/BEST4/CLCA4/CLCN2	6
R-HSA-71387	Metabolism of carbohydrates	8/187	274/10561	0.113659002	0.465227993	0.421907168	ALDOB/FBP1/HYAL1/KHK/PC/PFKFB4/PPP1R3C/ST3GAL1	8
R-HSA-186712	Regulation of beta-cell development	2/187	33/10561	0.115314558	0.465227993	0.421907168	NEUROD1/SLC2A2	2
R-HSA-420092	Glucagon-type ligand receptors	2/187	33/10561	0.115314558	0.465227993	0.421907168	GIP/SCTR	2
R-HSA-1482883	Acyl chain remodeling of DAG and TAG	1/187	7/10561	0.117585097	0.465227993	0.421907168	DGAT1	1
R-HSA-3371599	Defective HLCS causes multiple carboxylase deficiency	1/187	7/10561	0.117585097	0.465227993	0.421907168	PC	1
R-HSA-6814848	Glycerophospholipid catabolism	1/187	7/10561	0.117585097	0.465227993	0.421907168	GDPD1	1
R-HSA-375276	Peptide ligand-binding receptors	6/187	189/10561	0.119103773	0.466270272	0.422852393	F2RL1/GAL/NTS/PYY/SST/XK	6
R-HSA-70614	Amino acid synthesis and interconversion (transamination)	2/187	34/10561	0.121155536	0.466270272	0.422852393	GPT/GPT2	2
R-HSA-5579029	Metabolic disorders of biological oxidation enzymes	2/187	35/10561	0.127067753	0.466270272	0.422852393	ACY1/CYP27A1	2
R-HSA-2672351	Stimuli-sensing channels	4/187	109/10561	0.127818514	0.466270272	0.422852393	ANO10/BEST4/CLCA4/CLCN2	4
R-HSA-163685	Integration of energy metabolism	4/187	110/10561	0.130921603	0.466270272	0.422852393	ABCC8/CACNA1D/GNA11/SLC2A2	4
R-HSA-1483148	Synthesis of PG	1/187	8/10561	0.133220078	0.466270272	0.422852393	PLD1	1
R-HSA-166665	Terminal pathway of complement	1/187	8/10561	0.133220078	0.466270272	0.422852393	C8G	1
R-HSA-2142670	Synthesis of epoxy (EET) and dihydroxyeicosatrienoic acids (DHET)	1/187	8/10561	0.133220078	0.466270272	0.422852393	EPHX2	1
R-HSA-3323169	Defects in biotin (Btn) metabolism	1/187	8/10561	0.133220078	0.466270272	0.422852393	PC	1
R-HSA-400451	Free fatty acids regulate insulin secretion	1/187	8/10561	0.133220078	0.466270272	0.422852393	GNA11	1
R-HSA-434316	Fatty Acids bound to GPR40 (FFAR1) regulate insulin secretion	1/187	8/10561	0.133220078	0.466270272	0.422852393	GNA11	1
R-HSA-5340588	RNF mutants show enhanced WNT signaling and proliferation	1/187	8/10561	0.133220078	0.466270272	0.422852393	FZD5	1
R-HSA-804914	Transport of fatty acids	1/187	8/10561	0.133220078	0.466270272	0.422852393	SLC27A4	1
R-HSA-8963896	HDL assembly	1/187	8/10561	0.133220078	0.466270272	0.422852393	APOA1	1
R-HSA-9018682	Biosynthesis of maresins	1/187	8/10561	0.133220078	0.466270272	0.422852393	EPHX2	1
R-HSA-913531	Interferon Signaling	6/187	196/10561	0.13482346	0.468279955	0.424674939	IFIT1/IFIT2/GBP6/OAS1/OASL/RNASEL	6
R-HSA-8956319	Nucleobase catabolism	2/187	37/10561	0.139088766	0.476784836	0.432387867	ENTPD5/ENTPD8	2
R-HSA-156827	L13a-mediated translational silencing of Ceruloplasmin expression	4/187	113/10561	0.140415754	0.476784836	0.432387867	RPL30/RPL35/RPL36/RPL36AL	4
R-HSA-1799339	SRP-dependent cotranslational protein targeting to membrane	4/187	113/10561	0.140415754	0.476784836	0.432387867	RPL30/RPL35/RPL36/RPL36AL	4
R-HSA-72706	GTP hydrolysis and joining of the 60S ribosomal subunit	4/187	114/10561	0.143640438	0.482273536	0.437365474	RPL30/RPL35/RPL36/RPL36AL	4
R-HSA-1247673	Erythrocytes take up oxygen and release carbon dioxide	1/187	9/10561	0.148579487	0.482273536	0.437365474	CA2	1
R-HSA-2142816	Synthesis of (16-20)-hydroxyeicosatetraenoic acids (HETE)	1/187	9/10561	0.148579487	0.482273536	0.437365474	CYP4F2	1
R-HSA-425986	Sodium/Proton exchangers	1/187	9/10561	0.148579487	0.482273536	0.437365474	SLC9A2	1
R-HSA-8874211	CREB3 factors activate genes	1/187	9/10561	0.148579487	0.482273536	0.437365474	CREB3L3	1
R-HSA-927802	Nonsense-Mediated Decay (NMD)	4/187	116/10561	0.150176715	0.482273536	0.437365474	RPL30/RPL35/RPL36/RPL36AL	4
R-HSA-975957	Nonsense Mediated Decay (NMD) enhanced by the Exon Junction Complex (EJC)	4/187	116/10561	0.150176715	0.482273536	0.437365474	RPL30/RPL35/RPL36/RPL36AL	4
R-HSA-425397	Transport of vitamins, nucleosides, and related molecules	2/187	39/10561	0.151344582	0.482273536	0.437365474	SLC27A4/SLC5A6	2
R-HSA-5619084	ABC transporter disorders	3/187	76/10561	0.151571683	0.482273536	0.437365474	ABCC8/ABCG8/ABCG5	3
R-HSA-2408522	Selenoamino acid metabolism	4/187	119/10561	0.160190624	0.496460074	0.450230998	RPL30/RPL35/RPL36/RPL36AL	4
R-HSA-112311	Neurotransmitter clearance	1/187	10/10561	0.163668156	0.496460074	0.450230998	SLC6A4	1
R-HSA-2161522	Abacavir transport and metabolism	1/187	10/10561	0.163668156	0.496460074	0.450230998	ABCG2	1
R-HSA-399997	Acetylcholine regulates insulin secretion	1/187	10/10561	0.163668156	0.496460074	0.450230998	GNA11	1
R-HSA-425381	Bicarbonate transporters	1/187	10/10561	0.163668156	0.496460074	0.450230998	SLC4A4	1
R-HSA-549127	Organic cation transport	1/187	10/10561	0.163668156	0.496460074	0.450230998	SLC22A4	1
R-HSA-70635	Urea cycle	1/187	10/10561	0.163668156	0.496460074	0.450230998	ASS1	1
R-HSA-72613	Eukaryotic Translation Initiation	4/187	121/10561	0.167000088	0.498127155	0.451742845	RPL30/RPL35/RPL36/RPL36AL	4
R-HSA-72737	Cap-dependent Translation Initiation	4/187	121/10561	0.167000088	0.498127155	0.451742845	RPL30/RPL35/RPL36/RPL36AL	4
R-HSA-194315	Signaling by Rho GTPases	11/187	446/10561	0.16774594	0.498127155	0.451742845	ARHGAP44/ARHGEF19/BCR/DIAPH3/HIST1H2BD/KIF14/FAM13A/NET1/NOXA1/RHOU/WIPF3	11
R-HSA-418594	G alpha (i) signalling events	10/187	398/10561	0.168596883	0.498127155	0.451742845	APOA1/APOC3/GAL/PDE4D/HTR1D/LRAT/PLB1/PYY/RDH16/SST	10
R-HSA-75893	TNF signaling	2/187	43/10561	0.176438302	0.501316843	0.454635518	SMPD3/SPPL2A	2
R-HSA-189085	Digestion of dietary carbohydrate	1/187	11/10561	0.178490832	0.501316843	0.454635518	SI	1
R-HSA-196791	Vitamin D (calciferol) metabolism	1/187	11/10561	0.178490832	0.501316843	0.454635518	CUBN	1
R-HSA-2206281	Mucopolysaccharidoses	1/187	11/10561	0.178490832	0.501316843	0.454635518	HYAL1	1
R-HSA-3785653	Myoclonic epilepsy of Lafora	1/187	11/10561	0.178490832	0.501316843	0.454635518	PPP1R3C	1
R-HSA-390247	Beta-oxidation of very long chain fatty acids	1/187	11/10561	0.178490832	0.501316843	0.454635518	EHHADH	1
R-HSA-71182	Phenylalanine and tyrosine catabolism	1/187	11/10561	0.178490832	0.501316843	0.454635518	ASRGL1	1
R-HSA-71288	Creatine metabolism	1/187	11/10561	0.178490832	0.501316843	0.454635518	SLC6A8	1
R-HSA-1475029	Reversible hydration of carbon dioxide	1/187	12/10561	0.193052179	0.525980489	0.477002549	CA2	1
R-HSA-211979	Eicosanoids	1/187	12/10561	0.193052179	0.525980489	0.477002549	CYP4F2	1
R-HSA-2160916	Hyaluronan uptake and degradation	1/187	12/10561	0.193052179	0.525980489	0.477002549	HYAL1	1
R-HSA-390666	Serotonin receptors	1/187	12/10561	0.193052179	0.525980489	0.477002549	HTR1D	1
R-HSA-71064	Lysine catabolism	1/187	12/10561	0.193052179	0.525980489	0.477002549	PIPOX	1
R-HSA-351202	Metabolism of polyamines	3/187	86/10561	0.195282547	0.526769858	0.477718414	AGMAT/ASS1/SLC6A8	3
R-HSA-6788656	Histidine, lysine, phenylalanine, tyrosine, proline and tryptophan catabolism	2/187	46/10561	0.195657376	0.526769858	0.477718414	ASRGL1/PIPOX	2
R-HSA-1237044	Erythrocytes take up carbon dioxide and release oxygen	1/187	13/10561	0.207356781	0.53004121	0.480685146	CA2	1
R-HSA-140342	Apoptosis induced DNA fragmentation	1/187	13/10561	0.207356781	0.53004121	0.480685146	H1F0	1
R-HSA-1480926	O2/CO2 exchange in erythrocytes	1/187	13/10561	0.207356781	0.53004121	0.480685146	CA2	1
R-HSA-211227	Activation of DNA fragmentation factor	1/187	13/10561	0.207356781	0.53004121	0.480685146	H1F0	1
R-HSA-2168880	Scavenging of heme from plasma	1/187	13/10561	0.207356781	0.53004121	0.480685146	APOA1	1
R-HSA-425561	Sodium/Calcium exchangers	1/187	13/10561	0.207356781	0.53004121	0.480685146	SLC24A4	1
R-HSA-432047	Passive transport by Aquaporins	1/187	13/10561	0.207356781	0.53004121	0.480685146	AQP8	1
R-HSA-5140745	WNT5A-dependent internalization of FZD2, FZD5 and ROR2	1/187	13/10561	0.207356781	0.53004121	0.480685146	FZD5	1
R-HSA-5668599	RHO GTPases Activate NADPH Oxidases	1/187	13/10561	0.207356781	0.53004121	0.480685146	NOXA1	1
R-HSA-168273	Influenza Viral RNA Transcription and Replication	4/187	134/10561	0.213549345	0.54282096	0.492274878	RPL30/RPL35/RPL36/RPL36AL	4
R-HSA-8978868	Fatty acid metabolism	5/187	181/10561	0.217715225	0.550335707	0.499089872	CYP4F2/DPEP1/EHHADH/EPHX2/ACOT12	5
R-HSA-156581	Methylation	1/187	14/10561	0.22140914	0.550498135	0.499237175	AS3MT	1
R-HSA-193775	Synthesis of bile acids and bile salts via 24-hydroxycholesterol	1/187	14/10561	0.22140914	0.550498135	0.499237175	CYP27A1	1
R-HSA-2024101	CS/DS degradation	1/187	14/10561	0.22140914	0.550498135	0.499237175	HYAL1	1
R-HSA-877300	Interferon gamma signaling	3/187	92/10561	0.222842735	0.55105133	0.499738858	GBP6/OAS1/OASL	3
R-HSA-211935	Fatty acids	1/187	15/10561	0.235213681	0.569267153	0.516258471	CYP4F2	1
R-HSA-2453864	Retinoid cycle disease events	1/187	15/10561	0.235213681	0.569267153	0.516258471	LRAT	1
R-HSA-2474795	Diseases associated with visual transduction	1/187	15/10561	0.235213681	0.569267153	0.516258471	LRAT	1
R-HSA-549132	Organic cation/anion/zwitterion transport	1/187	15/10561	0.235213681	0.569267153	0.516258471	SLC22A4	1
R-HSA-373080	Class B/2 (Secretin family receptors)	3/187	95/10561	0.236904409	0.570325429	0.517218203	FZD5/GIP/SCTR	3
R-HSA-73887	Death Receptor Signalling	4/187	141/10561	0.239975222	0.574677504	0.521165024	ARHGEF19/NET1/SMPD3/SPPL2A	4
R-HSA-1362300	Transcription of E2F targets under negative control by p107 (RBL1) and p130 (RBL2) in complex with HDAC1	1/187	16/10561	0.24877475	0.580474418	0.526422144	MYBL2	1
R-HSA-156711	Polo-like kinase mediated events	1/187	16/10561	0.24877475	0.580474418	0.526422144	MYBL2	1
R-HSA-2559584	Formation of Senescence-Associated Heterochromatin Foci (SAHF)	1/187	16/10561	0.24877475	0.580474418	0.526422144	H1F0	1
R-HSA-3229121	Glycogen storage diseases	1/187	16/10561	0.24877475	0.580474418	0.526422144	PPP1R3C	1
R-HSA-3322077	Glycogen synthesis	1/187	16/10561	0.24877475	0.580474418	0.526422144	PPP1R3C	1
R-HSA-168255	Influenza Life Cycle	4/187	144/10561	0.251529138	0.583906927	0.529535027	RPL30/RPL35/RPL36/RPL36AL	4
R-HSA-977225	Amyloid fiber formation	3/187	100/10561	0.260661086	0.587457943	0.532755382	APOA1/HIST1H2BD/NAT8	3
R-HSA-5578775	Ion homeostasis	2/187	56/10561	0.261076598	0.587457943	0.532755382	ATP1A1/ATP1B1	2
R-HSA-199220	Vitamin B5 (pantothenate) metabolism	1/187	17/10561	0.262096621	0.587457943	0.532755382	SLC5A6	1
R-HSA-202131	Metabolism of nitric oxide	1/187	17/10561	0.262096621	0.587457943	0.532755382	NOSTRIN	1
R-HSA-203765	eNOS activation and regulation	1/187	17/10561	0.262096621	0.587457943	0.532755382	NOSTRIN	1
R-HSA-2142845	Hyaluronan metabolism	1/187	17/10561	0.262096621	0.587457943	0.532755382	HYAL1	1
R-HSA-9018677	Biosynthesis of DHA-derived SPMs	1/187	17/10561	0.262096621	0.587457943	0.532755382	EPHX2	1
R-HSA-936837	Ion transport by P-type ATPases	2/187	57/10561	0.267666372	0.597000977	0.541409793	ATP1A1/ATP1B1	2
R-HSA-382556	ABC-family proteins mediated transport	3/187	103/10561	0.275064033	0.604871919	0.548547813	ABCG8/APOA1/ABCG5	3
R-HSA-1839117	Signaling by cytosolic FGFR1 fusion mutants	1/187	18/10561	0.275183488	0.604871919	0.548547813	BCR	1
R-HSA-418457	cGMP effects	1/187	18/10561	0.275183488	0.604871919	0.548547813	PDE9A	1
R-HSA-193648	NRAGE signals death through JNK	2/187	59/10561	0.280842504	0.609571916	0.552810159	ARHGEF19/NET1	2
R-HSA-8866654	E3 ubiquitin ligases ubiquitinate target proteins	2/187	59/10561	0.280842504	0.609571916	0.552810159	HIST1H2BD/RNF152	2
R-HSA-176407	Conversion from APC/C:Cdc20 to APC/C:Cdh1 in late anaphase	1/187	19/10561	0.288039477	0.609571916	0.552810159	CDC14A	1
R-HSA-3000480	Scavenging by Class A Receptors	1/187	19/10561	0.288039477	0.609571916	0.552810159	APOA1	1
R-HSA-416700	Other semaphorin interactions	1/187	19/10561	0.288039477	0.609571916	0.552810159	SEMA6A	1
R-HSA-442660	Na+/Cl- dependent neurotransmitter transporters	1/187	19/10561	0.288039477	0.609571916	0.552810159	SLC6A19	1
R-HSA-8964038	LDL clearance	1/187	19/10561	0.288039477	0.609571916	0.552810159	SOAT2	1
R-HSA-9018678	Biosynthesis of specialized proresolving mediators (SPMs)	1/187	19/10561	0.288039477	0.609571916	0.552810159	EPHX2	1
R-HSA-500792	GPCR ligand binding	10/187	457/10561	0.291186444	0.613378852	0.556262602	F2RL1/FZD5/GAL/GIP/SCTR/HTR1D/NTS/PYY/SST/XK	10
R-HSA-168254	Influenza Infection	4/187	155/10561	0.29477777	0.61808242	0.560528187	RPL30/RPL35/RPL36/RPL36AL	4
R-HSA-381771	Synthesis, secretion, and inactivation of Glucagon-like Peptide-1 (GLP-1)	1/187	20/10561	0.300668638	0.620430376	0.562657507	DPP4	1
R-HSA-388844	Receptor-type tyrosine-protein phosphatases	1/187	20/10561	0.300668638	0.620430376	0.562657507	SLITRK2	1
R-HSA-5625900	RHO GTPases activate CIT	1/187	20/10561	0.300668638	0.620430376	0.562657507	KIF14	1
R-HSA-397014	Muscle contraction	5/187	206/10561	0.301351897	0.620430376	0.562657507	ACTC1/ATP1A1/ATP1B1/CACNA1D/TRIM72	5
R-HSA-4641263	Regulation of FZD by ubiquitination	1/187	21/10561	0.313074953	0.641662629	0.581912667	FZD5	1
R-HSA-373753	Nephrin family interactions	1/187	23/10561	0.337234621	0.685007824	0.62122167	KIRREL1	1
R-HSA-428930	Thromboxane signalling through TP receptor	1/187	23/10561	0.337234621	0.685007824	0.62122167	GNA11	1
R-HSA-163560	Triglyceride catabolism	1/187	24/10561	0.348995593	0.69023109	0.625958559	FABP6	1
R-HSA-211981	Xenobiotics	1/187	24/10561	0.348995593	0.69023109	0.625958559	CYP2W1	1
R-HSA-392154	Nitric oxide stimulates guanylate cyclase	1/187	24/10561	0.348995593	0.69023109	0.625958559	PDE9A	1
R-HSA-5260271	Diseases of Immune System	1/187	24/10561	0.348995593	0.69023109	0.625958559	TLR5	1
R-HSA-5602358	Diseases associated with the TLR signaling cascade	1/187	24/10561	0.348995593	0.69023109	0.625958559	TLR5	1
R-HSA-977068	Termination of O-glycan biosynthesis	1/187	24/10561	0.348995593	0.69023109	0.625958559	ST3GAL1	1
R-HSA-373076	Class A/1 (Rhodopsin-like receptors)	7/187	324/10561	0.350425015	0.69023109	0.625958559	F2RL1/GAL/HTR1D/NTS/PYY/SST/XK	7
R-HSA-70171	Glycolysis	2/187	70/10561	0.352617431	0.691555737	0.627159858	ALDOB/PFKFB4	2
R-HSA-156588	Glucuronidation	1/187	25/10561	0.36054896	0.695126173	0.630397824	UGT2B17	1
R-HSA-2029485	Role of phospholipids in phagocytosis	1/187	25/10561	0.36054896	0.695126173	0.630397824	PLD1	1
R-HSA-210991	Basigin interactions	1/187	25/10561	0.36054896	0.695126173	0.630397824	ATP1B1	1
R-HSA-418592	ADP signalling through P2Y purinoceptor 1	1/187	25/10561	0.36054896	0.695126173	0.630397824	GNA11	1
R-HSA-9010553	Regulation of expression of SLITs and ROBOs	4/187	172/10561	0.363103609	0.697097646	0.632185719	RPL30/RPL35/RPL36/RPL36AL	4
R-HSA-180024	DARPP-32 events	1/187	26/10561	0.371898366	0.71098217	0.644777353	PDE4D	1
R-HSA-1538133	G0 and Early G1	1/187	27/10561	0.383047394	0.723180764	0.655840045	MYBL2	1
R-HSA-2022854	Keratan sulfate biosynthesis	1/187	27/10561	0.383047394	0.723180764	0.655840045	ST3GAL1	1
R-HSA-5576893	Phase 2 - plateau phase	1/187	27/10561	0.383047394	0.723180764	0.655840045	CACNA1D	1
R-HSA-204998	Cell death signalling via NRAGE, NRIF and NADE	2/187	76/10561	0.390779617	0.734730272	0.666314093	ARHGEF19/NET1	2
R-HSA-400042	Adrenaline,noradrenaline inhibits insulin secretion	1/187	28/10561	0.393999562	0.737735805	0.669039758	CACNA1D	1
R-HSA-390918	Peroxisomal lipid metabolism	1/187	29/10561	0.404758328	0.745607446	0.676178412	EHHADH	1
R-HSA-420029	Tight junction interactions	1/187	29/10561	0.404758328	0.745607446	0.676178412	MPP5	1
R-HSA-5601884	PIWI-interacting RNA (piRNA) biogenesis	1/187	29/10561	0.404758328	0.745607446	0.676178412	HENMT1	1
R-HSA-8982491	Glycogen metabolism	1/187	29/10561	0.404758328	0.745607446	0.676178412	PPP1R3C	1
R-HSA-8852135	Protein ubiquitination	2/187	79/10561	0.409488947	0.751280125	0.681322866	HIST1H2BD/RNF152	2
R-HSA-2559586	DNA Damage/Telomere Stress Induced Senescence	2/187	80/10561	0.415663827	0.75954635	0.688819362	HIST1H2BD/H1F0	2
R-HSA-6791226	Major pathway of rRNA processing in the nucleolus and cytosol	4/187	186/10561	0.419332059	0.762589285	0.691578946	RPL30/RPL35/RPL36/RPL36AL	4
R-HSA-1296065	Inwardly rectifying K+ channels	1/187	31/10561	0.425709183	0.762589285	0.691578946	ABCC8	1
R-HSA-1839124	FGFR1 mutant receptor activation	1/187	31/10561	0.425709183	0.762589285	0.691578946	BCR	1
R-HSA-389661	Glyoxylate metabolism and glycine degradation	1/187	31/10561	0.425709183	0.762589285	0.691578946	DAO	1
R-HSA-4641262	Disassembly of the destruction complex and recruitment of AXIN to the membrane	1/187	31/10561	0.425709183	0.762589285	0.691578946	FZD5	1
R-HSA-2173796	SMAD2/SMAD3:SMAD4 heterotrimer regulates transcription	1/187	32/10561	0.43590789	0.771469682	0.699632424	CDKN2B	1
R-HSA-392518	Signal amplification	1/187	32/10561	0.43590789	0.771469682	0.699632424	GNA11	1
R-HSA-456926	Thrombin signalling through proteinase activated receptors (PARs)	1/187	32/10561	0.43590789	0.771469682	0.699632424	GNA11	1
R-HSA-1592389	Activation of Matrix Metalloproteinases	1/187	33/10561	0.445926431	0.771469682	0.699632424	MMP16	1
R-HSA-1638074	Keratan sulfate/keratin metabolism	1/187	33/10561	0.445926431	0.771469682	0.699632424	ST3GAL1	1
R-HSA-2559585	Oncogene Induced Senescence	1/187	33/10561	0.445926431	0.771469682	0.699632424	CDKN2B	1
R-HSA-352230	Amino acid transport across the plasma membrane	1/187	33/10561	0.445926431	0.771469682	0.699632424	SLC6A19	1
R-HSA-4085001	Sialic acid metabolism	1/187	33/10561	0.445926431	0.771469682	0.699632424	ST3GAL1	1
R-HSA-5357905	Regulation of TNFR1 signaling	1/187	33/10561	0.445926431	0.771469682	0.699632424	SPPL2A	1
R-HSA-2029480	Fcgamma receptor (FCGR) dependent phagocytosis	2/187	86/10561	0.452010112	0.778975467	0.70643929	PLD1/WIPF3	2
R-HSA-4791275	Signaling by WNT in cancer	1/187	34/10561	0.455767974	0.778975467	0.70643929	FZD5	1
R-HSA-5576891	Cardiac conduction	3/187	141/10561	0.457295544	0.778975467	0.70643929	ATP1A1/ATP1B1/CACNA1D	3
R-HSA-416482	G alpha (12/13) signalling events	2/187	87/10561	0.457944076	0.778975467	0.70643929	ARHGEF19/NET1	2
R-HSA-8868773	rRNA processing in the nucleus and cytosol	4/187	196/10561	0.45882511	0.778975467	0.70643929	RPL30/RPL35/RPL36/RPL36AL	4
R-HSA-9006931	Signaling by Nuclear Receptors	4/187	199/10561	0.470505078	0.795835727	0.721729566	HIST1H2BD/RDH16/RXRG/SDR16C5	4
R-HSA-390522	Striated Muscle Contraction	1/187	36/10561	0.474932448	0.797395808	0.723144376	ACTC1	1
R-HSA-5663213	RHO GTPases Activate WASPs and WAVEs	1/187	36/10561	0.474932448	0.797395808	0.723144376	WIPF3	1
R-HSA-3299685	Detoxification of Reactive Oxygen Species	1/187	37/10561	0.484261439	0.80415677	0.729275775	AQP8	1
R-HSA-445355	Smooth Muscle Contraction	1/187	37/10561	0.484261439	0.80415677	0.729275775	TRIM72	1
R-HSA-77289	Mitochondrial Fatty Acid Beta-Oxidation	1/187	37/10561	0.484261439	0.80415677	0.729275775	ACOT12	1
R-HSA-163125	Post-translational modification: synthesis of GPI-anchored proteins	2/187	93/10561	0.492751944	0.807584985	0.732384763	ALPI/XPNPEP2	2
R-HSA-2129379	Molecules associated with elastic fibres	1/187	38/10561	0.493425551	0.807584985	0.732384763	FBN3	1
R-HSA-5655302	Signaling by FGFR1 in disease	1/187	38/10561	0.493425551	0.807584985	0.732384763	BCR	1
R-HSA-8864260	Transcriptional regulation by the AP-2 (TFAP2) family of transcription factors	1/187	38/10561	0.493425551	0.807584985	0.732384763	MYBL2	1
R-HSA-72312	rRNA processing	4/187	206/10561	0.497389132	0.811154319	0.73562173	RPL30/RPL35/RPL36/RPL36AL	4
R-HSA-390471	Association of TriC/CCT with target proteins during biosynthesis	1/187	39/10561	0.502427682	0.816444983	0.740419742	GBA	1
R-HSA-193704	p75 NTR receptor-mediated signalling	2/187	97/10561	0.515165614	0.83120693	0.753807094	ARHGEF19/NET1	2
R-HSA-8936459	RUNX1 regulates genes involved in megakaryocyte differentiation and platelet function	2/187	97/10561	0.515165614	0.83120693	0.753807094	HIST1H2BD/WDR5	2
R-HSA-2173782	Binding and Uptake of Ligands by Scavenger Receptors	1/187	42/10561	0.52849042	0.840780214	0.762488939	APOA1	1
R-HSA-375280	Amine ligand-binding receptors	1/187	42/10561	0.52849042	0.840780214	0.762488939	HTR1D	1
R-HSA-3769402	Deactivation of the beta-catenin transactivating complex	1/187	42/10561	0.52849042	0.840780214	0.762488939	SOX13	1
R-HSA-419037	NCAM1 interactions	1/187	42/10561	0.52849042	0.840780214	0.762488939	CACNA1D	1
R-HSA-5696395	Formation of Incision Complex in GG-NER	1/187	43/10561	0.536872614	0.848258022	0.769270433	USP45	1
R-HSA-6803157	Antimicrobial peptides	2/187	101/10561	0.536919363	0.848258022	0.769270433	CHGA/LEAP2	2
R-HSA-2173793	Transcriptional activity of SMAD2/SMAD3:SMAD4 heterotrimer	1/187	44/10561	0.545106577	0.850280952	0.771104993	CDKN2B	1
R-HSA-69231	Cyclin D associated events in G1	1/187	44/10561	0.545106577	0.850280952	0.771104993	CDKN2B	1
R-HSA-69236	G1 Phase	1/187	44/10561	0.545106577	0.850280952	0.771104993	CDKN2B	1
R-HSA-376176	Signaling by ROBO receptors	4/187	219/10561	0.545699439	0.850280952	0.771104993	RPL30/RPL35/RPL36/RPL36AL	4
R-HSA-15869	Metabolism of nucleotides	2/187	103/10561	0.547543558	0.850280952	0.771104993	ENTPD5/ENTPD8	2
R-HSA-1566948	Elastic fibre formation	1/187	45/10561	0.553194916	0.85613499	0.776413918	FBN3	1
R-HSA-5576892	Phase 0 - rapid depolarisation	1/187	46/10561	0.561140195	0.86548742	0.784895474	CACNA1D	1
R-HSA-977606	Regulation of Complement cascade	1/187	47/10561	0.56894493	0.874560618	0.7931238	C8G	1
R-HSA-156580	Phase II - Conjugation of compounds	2/187	110/10561	0.583378212	0.890728478	0.80778615	AS3MT/UGT2B17	2
R-HSA-2559582	Senescence-Associated Secretory Phenotype (SASP)	2/187	110/10561	0.583378212	0.890728478	0.80778615	CDKN2B/HIST1H2BD	2
R-HSA-1793185	Chondroitin sulfate/dermatan sulfate metabolism	1/187	50/10561	0.591540382	0.900170147	0.816348635	HYAL1	1
R-HSA-8951664	Neddylation	4/187	235/10561	0.601721716	0.909918151	0.825188931	ASB13/SPSB4/UBD/WDR5	4
R-HSA-171306	Packaging Of Telomere Ends	1/187	52/10561	0.605945494	0.909918151	0.825188931	HIST1H2BD	1
R-HSA-445717	Aquaporin-mediated transport	1/187	52/10561	0.605945494	0.909918151	0.825188931	AQP8	1
R-HSA-75153	Apoptotic execution phase	1/187	52/10561	0.605945494	0.909918151	0.825188931	H1F0	1
R-HSA-1989781	PPARA activates gene expression	2/187	117/10561	0.617091258	0.921665254	0.835842173	APOA1/NR1H4	2
R-HSA-8848021	Signaling by PTK6	1/187	54/10561	0.619845204	0.921665254	0.835842173	STAP2	1
R-HSA-9006927	Signaling by Non-Receptor Tyrosine Kinases	1/187	54/10561	0.619845204	0.921665254	0.835842173	STAP2	1
R-HSA-400206	Regulation of lipid metabolism by Peroxisome proliferator-activated receptor alpha (PPARalpha)	2/187	119/10561	0.626333239	0.928278904	0.841839978	APOA1/NR1H4	2
R-HSA-5617472	Activation of anterior HOX genes in hindbrain development during early embryogenesis	2/187	122/10561	0.639872439	0.939527842	0.852041443	HIST1H2BD/WDR5	2
R-HSA-5619507	Activation of HOX genes during differentiation	2/187	122/10561	0.639872439	0.939527842	0.852041443	HIST1H2BD/WDR5	2
R-HSA-1630316	Glycosaminoglycan metabolism	2/187	123/10561	0.644299516	0.939527842	0.852041443	HYAL1/ST3GAL1	2
R-HSA-166658	Complement cascade	1/187	58/10561	0.646198362	0.939527842	0.852041443	C8G	1
R-HSA-917937	Iron uptake and transport	1/187	58/10561	0.646198362	0.939527842	0.852041443	ABCG2	1
R-HSA-983168	Antigen processing: Ubiquitination & Proteasome degradation	5/187	310/10561	0.646312559	0.939527842	0.852041443	ASB13/DTX3L/LNX1/RNF114/SPSB4	5
R-HSA-2559580	Oxidative Stress Induced Senescence	2/187	125/10561	0.65302533	0.94291591	0.855114023	CDKN2B/HIST1H2BD	2
R-HSA-2029482	Regulation of actin dynamics for phagocytic cup formation	1/187	61/10561	0.664763348	0.94291591	0.855114023	WIPF3	1
R-HSA-4086398	Ca2+ pathway	1/187	61/10561	0.664763348	0.94291591	0.855114023	FZD5	1
R-HSA-195258	RHO GTPase Effectors	5/187	318/10561	0.668407846	0.94291591	0.855114023	DIAPH3/HIST1H2BD/KIF14/NOXA1/WIPF3	5
R-HSA-114608	Platelet degranulation	2/187	129/10561	0.669967262	0.94291591	0.855114023	APOA1/SELENOP	2
R-HSA-1500931	Cell-Cell communication	2/187	129/10561	0.669967262	0.94291591	0.855114023	KIRREL1/MPP5	2
R-HSA-2559583	Cellular Senescence	3/187	195/10561	0.675324282	0.94291591	0.855114023	CDKN2B/HIST1H2BD/H1F0	3
R-HSA-1226099	Signaling by FGFR in disease	1/187	63/10561	0.676598387	0.94291591	0.855114023	BCR	1
R-HSA-375165	NCAM signaling for neurite out-growth	1/187	63/10561	0.676598387	0.94291591	0.855114023	CACNA1D	1
R-HSA-446219	Synthesis of substrates in N-glycan biosythesis	1/187	63/10561	0.676598387	0.94291591	0.855114023	ST3GAL1	1
R-HSA-73728	RNA Polymerase I Promoter Opening	1/187	63/10561	0.676598387	0.94291591	0.855114023	HIST1H2BD	1
R-HSA-5663205	Infectious disease	6/187	383/10561	0.677156518	0.94291591	0.855114023	GUCY2C/PDZD3/RPL30/RPL35/RPL36/RPL36AL	6
R-HSA-421270	Cell-cell junction organization	1/187	64/10561	0.682359113	0.94291591	0.855114023	MPP5	1
R-HSA-4608870	Asymmetric localization of PCP proteins	1/187	64/10561	0.682359113	0.94291591	0.855114023	FZD5	1
R-HSA-8873719	RAB geranylgeranylation	1/187	64/10561	0.682359113	0.94291591	0.855114023	RAB17	1
R-HSA-913709	O-linked glycosylation of mucins	1/187	64/10561	0.682359113	0.94291591	0.855114023	ST3GAL1	1
R-HSA-1268020	Mitochondrial protein import	1/187	65/10561	0.688017763	0.94291591	0.855114023	LDHD	1
R-HSA-373755	Semaphorin interactions	1/187	65/10561	0.688017763	0.94291591	0.855114023	SEMA6A	1
R-HSA-5334118	DNA methylation	1/187	65/10561	0.688017763	0.94291591	0.855114023	HIST1H2BD	1
R-HSA-76005	Response to elevated platelet cytosolic Ca2+	2/187	134/10561	0.690201839	0.943068579	0.855252477	APOA1/SELENOP	2
R-HSA-211000	Gene Silencing by RNA	2/187	135/10561	0.694124822	0.945589204	0.857538387	HENMT1/HIST1H2BD	2
R-HSA-5625886	Activated PKN1 stimulates transcription of AR (androgen receptor) regulated genes KLK2 and KLK3	1/187	67/10561	0.699035998	0.946914137	0.858739946	HIST1H2BD	1
R-HSA-204005	COPII-mediated vesicle transport	1/187	68/10561	0.704399088	0.946914137	0.858739946	SEC16B	1
R-HSA-427359	SIRT1 negatively regulates rRNA expression	1/187	68/10561	0.704399088	0.946914137	0.858739946	HIST1H2BD	1
R-HSA-1474228	Degradation of the extracellular matrix	2/187	139/10561	0.709410327	0.946914137	0.858739946	FBN3/MMP16	2
R-HSA-5693571	Nonhomologous End-Joining (NHEJ)	1/187	69/10561	0.709667112	0.946914137	0.858739946	HIST1H2BD	1
R-HSA-380259	Loss of Nlp from mitotic centrosomes	1/187	70/10561	0.714841745	0.946914137	0.858739946	TUBB	1
R-HSA-380284	Loss of proteins required for interphase microtubule organization from the centrosome	1/187	70/10561	0.714841745	0.946914137	0.858739946	TUBB	1
R-HSA-1169408	ISG15 antiviral mechanism	1/187	71/10561	0.719924634	0.946914137	0.858739946	IFIT1	1
R-HSA-1169410	Antiviral mechanism by IFN-stimulated genes	1/187	71/10561	0.719924634	0.946914137	0.858739946	IFIT1	1
R-HSA-3214841	PKMTs methylate histone lysines	1/187	71/10561	0.719924634	0.946914137	0.858739946	WDR5	1
R-HSA-3214847	HATs acetylate histones	2/187	142/10561	0.720453825	0.946914137	0.858739946	HIST1H2BD/WDR5	2
R-HSA-416476	G alpha (q) signalling events	3/187	210/10561	0.723121947	0.946914137	0.858739946	F2RL1/GNA11/NTS	3
R-HSA-170834	Signaling by TGF-beta Receptor Complex	1/187	73/10561	0.729821626	0.946914137	0.858739946	CDKN2B	1
R-HSA-212300	PRC2 methylates histones and DNA	1/187	73/10561	0.729821626	0.946914137	0.858739946	HIST1H2BD	1
R-HSA-8854518	AURKA Activation by TPX2	1/187	73/10561	0.729821626	0.946914137	0.858739946	TUBB	1
R-HSA-2299718	Condensation of Prophase Chromosomes	1/187	74/10561	0.73463888	0.946914137	0.858739946	HIST1H2BD	1
R-HSA-606279	Deposition of new CENPA-containing nucleosomes at the centromere	1/187	74/10561	0.73463888	0.946914137	0.858739946	HIST1H2BD	1
R-HSA-6807505	RNA polymerase II transcribes snRNA genes	1/187	74/10561	0.73463888	0.946914137	0.858739946	INTS10	1
R-HSA-774815	Nucleosome assembly	1/187	74/10561	0.73463888	0.946914137	0.858739946	HIST1H2BD	1
R-HSA-453279	Mitotic G1-G1/S phases	2/187	148/10561	0.741486626	0.949701091	0.861267386	CDKN2B/MYBL2	2
R-HSA-427389	ERCC6 (CSB) and EHMT2 (G9a) positively regulate rRNA expression	1/187	76/10561	0.744018574	0.949701091	0.861267386	HIST1H2BD	1
R-HSA-5693565	Recruitment and ATM-mediated phosphorylation of repair and signaling proteins at DNA double strand breaks	1/187	76/10561	0.744018574	0.949701091	0.861267386	HIST1H2BD	1
R-HSA-5693606	DNA Double Strand Break Response	1/187	77/10561	0.748584004	0.949701091	0.861267386	HIST1H2BD	1
R-HSA-6798695	Neutrophil degranulation	7/187	479/10561	0.750375977	0.949701091	0.861267386	AGPAT2/ANPEP/AOC1/DGAT1/MME/PLD1/TUBB	7
R-HSA-446193	Biosynthesis of the N-glycan precursor (dolichol lipid-linked oligosaccharide, LLO) and transfer to a nascent protein	1/187	78/10561	0.753068436	0.949701091	0.861267386	ST3GAL1	1
R-HSA-1221632	Meiotic synapsis	1/187	79/10561	0.757473302	0.949701091	0.861267386	HIST1H2BD	1
R-HSA-3214858	RMTs methylate histone arginines	1/187	79/10561	0.757473302	0.949701091	0.861267386	WDR5	1
R-HSA-6806834	Signaling by MET	1/187	79/10561	0.757473302	0.949701091	0.861267386	SPINT1	1
R-HSA-380270	Recruitment of mitotic centrosome proteins and complexes	1/187	81/10561	0.766049923	0.949701091	0.861267386	TUBB	1
R-HSA-380287	Centrosome maturation	1/187	81/10561	0.766049923	0.949701091	0.861267386	TUBB	1
R-HSA-72766	Translation	4/187	293/10561	0.766900449	0.949701091	0.861267386	RPL30/RPL35/RPL36/RPL36AL	4
R-HSA-157579	Telomere Maintenance	1/187	82/10561	0.770224414	0.949701091	0.861267386	HIST1H2BD	1
R-HSA-111885	Opioid Signalling	1/187	83/10561	0.774324808	0.949701091	0.861267386	PDE4D	1
R-HSA-1483255	PI Metabolism	1/187	84/10561	0.778352415	0.949701091	0.861267386	GDPD1	1
R-HSA-5696399	Global Genome Nucleotide Excision Repair (GG-NER)	1/187	84/10561	0.778352415	0.949701091	0.861267386	USP45	1
R-HSA-201681	TCF dependent signaling in response to WNT	3/187	233/10561	0.78557768	0.949701091	0.861267386	FZD5/HIST1H2BD/SOX13	3
R-HSA-168142	Toll Like Receptor 10 (TLR10) Cascade	1/187	86/10561	0.786194382	0.949701091	0.861267386	TLR5	1
R-HSA-168176	Toll Like Receptor 5 (TLR5) Cascade	1/187	86/10561	0.786194382	0.949701091	0.861267386	TLR5	1
R-HSA-174143	APC/C-mediated degradation of cell cycle proteins	1/187	86/10561	0.786194382	0.949701091	0.861267386	CDC14A	1
R-HSA-453276	Regulation of mitotic cell cycle	1/187	86/10561	0.786194382	0.949701091	0.861267386	CDC14A	1
R-HSA-975871	MyD88 cascade initiated on plasma membrane	1/187	86/10561	0.786194382	0.949701091	0.861267386	TLR5	1
R-HSA-912446	Meiotic recombination	1/187	87/10561	0.790011246	0.949701091	0.861267386	HIST1H2BD	1
R-HSA-983169	Class I MHC mediated antigen processing & presentation	5/187	372/10561	0.793358558	0.949701091	0.861267386	ASB13/DTX3L/LNX1/RNF114/SPSB4	5
R-HSA-2565942	Regulation of PLK1 Activity at G2/M Transition	1/187	88/10561	0.793760329	0.949701091	0.861267386	TUBB	1
R-HSA-6794362	Protein-protein interactions at synapses	1/187	88/10561	0.793760329	0.949701091	0.861267386	SLITRK2	1
R-HSA-5687128	MAPK6/MAPK4 signaling	1/187	89/10561	0.797442829	0.949701091	0.861267386	CDC14A	1
R-HSA-418346	Platelet homeostasis	1/187	90/10561	0.801059921	0.949701091	0.861267386	PDE9A	1
R-HSA-73777	RNA Polymerase I Chain Elongation	1/187	90/10561	0.801059921	0.949701091	0.861267386	HIST1H2BD	1
R-HSA-201722	Formation of the beta-catenin:TCF transactivating complex	1/187	91/10561	0.804612762	0.949701091	0.861267386	HIST1H2BD	1
R-HSA-446728	Cell junction organization	1/187	91/10561	0.804612762	0.949701091	0.861267386	MPP5	1
R-HSA-5250924	B-WICH complex positively regulates rRNA expression	1/187	91/10561	0.804612762	0.949701091	0.861267386	HIST1H2BD	1
R-HSA-4086400	PCP/CE pathway	1/187	92/10561	0.808102486	0.949701091	0.861267386	FZD5	1
R-HSA-380320	Recruitment of NuMA to mitotic centrosomes	1/187	93/10561	0.811530209	0.949701091	0.861267386	TUBB	1
R-HSA-166520	Signaling by NTRKs	1/187	94/10561	0.814897027	0.949701091	0.861267386	PCSK5	1
R-HSA-3214815	HDACs deacetylate histones	1/187	94/10561	0.814897027	0.949701091	0.861267386	HIST1H2BD	1
R-HSA-390466	Chaperonin-mediated protein folding	1/187	95/10561	0.818204017	0.949701091	0.861267386	GBA	1
R-HSA-5625740	RHO GTPases activate PKNs	1/187	95/10561	0.818204017	0.949701091	0.861267386	HIST1H2BD	1
R-HSA-69473	G2/M DNA damage checkpoint	1/187	95/10561	0.818204017	0.949701091	0.861267386	HIST1H2BD	1
R-HSA-381119	Unfolded Protein Response (UPR)	1/187	98/10561	0.827776494	0.953514696	0.864725878	CREB3L3	1
R-HSA-5620912	Anchoring of the basal body to the plasma membrane	1/187	98/10561	0.827776494	0.953514696	0.864725878	TUBB	1
R-HSA-5693607	Processing of DNA double-strand break ends	1/187	98/10561	0.827776494	0.953514696	0.864725878	HIST1H2BD	1
R-HSA-1296071	Potassium Channels	1/187	99/10561	0.830854559	0.954643496	0.865749567	ABCC8	1
R-HSA-391251	Protein folding	1/187	101/10561	0.836847486	0.958241861	0.869012862	GBA	1
R-HSA-9006936	Signaling by TGF-beta family members	1/187	102/10561	0.839764266	0.958241861	0.869012862	CDKN2B	1
R-HSA-76002	Platelet activation, signaling and aggregation	3/187	262/10561	0.847330948	0.958241861	0.869012862	APOA1/GNA11/SELENOP	3
R-HSA-5578749	Transcriptional regulation by small RNAs	1/187	105/10561	0.848207033	0.958241861	0.869012862	HIST1H2BD	1
R-HSA-427413	NoRC negatively regulates rRNA expression	1/187	106/10561	0.85092177	0.958241861	0.869012862	HIST1H2BD	1
R-HSA-5250913	Positive epigenetic regulation of rRNA expression	1/187	106/10561	0.85092177	0.958241861	0.869012862	HIST1H2BD	1
R-HSA-6785807	Interleukin-4 and 13 signaling	1/187	108/10561	0.856207208	0.958241861	0.869012862	RHOU	1
R-HSA-8957275	Post-translational protein phosphorylation	1/187	108/10561	0.856207208	0.958241861	0.869012862	APOA1	1
R-HSA-5250941	Negative epigenetic regulation of rRNA expression	1/187	109/10561	0.858779603	0.958241861	0.869012862	HIST1H2BD	1
R-HSA-73854	RNA Polymerase I Promoter Clearance	1/187	109/10561	0.858779603	0.958241861	0.869012862	HIST1H2BD	1
R-HSA-73886	Chromosome Maintenance	1/187	110/10561	0.861306222	0.958241861	0.869012862	HIST1H2BD	1
R-HSA-5696398	Nucleotide Excision Repair	1/187	111/10561	0.863787873	0.958241861	0.869012862	USP45	1
R-HSA-69275	G2/M Transition	2/187	195/10561	0.863888663	0.958241861	0.869012862	MYBL2/TUBB	2
R-HSA-5173105	O-linked glycosylation	1/187	112/10561	0.866225353	0.958241861	0.869012862	ST3GAL1	1
R-HSA-73864	RNA Polymerase I Transcription	1/187	112/10561	0.866225353	0.958241861	0.869012862	HIST1H2BD	1
R-HSA-453274	Mitotic G2-G2/M phases	2/187	197/10561	0.86768274	0.958241861	0.869012862	MYBL2/TUBB	2
R-HSA-1500620	Meiosis	1/187	119/10561	0.882114913	0.971821514	0.881328013	HIST1H2BD	1
R-HSA-381426	Regulation of Insulin-like Growth Factor (IGF) transport and uptake by Insulin-like Growth Factor Binding Proteins (IGFBPs)	1/187	125/10561	0.89423077	0.982789855	0.891275011	APOA1	1
R-HSA-8939236	RUNX1 regulates transcription of genes involved in differentiation of HSCs	1/187	130/10561	0.903375143	0.990447446	0.898219546	HIST1H2BD	1
R-HSA-5693567	HDR through Homologous Recombination (HR) or Single Strand Annealing (SSA)	1/187	132/10561	0.906808704	0.99182202	0.899466123	HIST1H2BD	1
R-HSA-202733	Cell surface interactions at the vascular wall	1/187	137/10561	0.914870856	0.997483909	0.904600792	ATP1B1	1
R-HSA-5693538	Homology Directed Repair	1/187	138/10561	0.916398019	0.997483909	0.904600792	HIST1H2BD	1
R-HSA-5663220	RHO GTPases Activate Formins	1/187	140/10561	0.919371072	0.997483909	0.904600792	DIAPH3	1
R-HSA-68875	Mitotic Prophase	1/187	141/10561	0.920817921	0.997483909	0.904600792	HIST1H2BD	1
R-HSA-1474165	Reproduction	1/187	145/10561	0.926351594	0.997483909	0.904600792	HIST1H2BD	1
R-HSA-3858494	Beta-catenin independent WNT signaling	1/187	145/10561	0.926351594	0.997483909	0.904600792	FZD5	1
R-HSA-8878171	Transcriptional regulation by RUNX1	2/187	239/10561	0.9279917	0.997483909	0.904600792	HIST1H2BD/WDR5	2
R-HSA-212165	Epigenetic regulation of gene expression	1/187	148/10561	0.930247836	0.997483909	0.904600792	HIST1H2BD	1
R-HSA-9018519	Estrogen-dependent gene expression	1/187	150/10561	0.932730723	0.997483909	0.904600792	HIST1H2BD	1
R-HSA-195721	Signaling by WNT	3/187	330/10561	0.935282571	0.997483909	0.904600792	FZD5/HIST1H2BD/SOX13	3
R-HSA-199977	ER to Golgi Anterograde Transport	1/187	154/10561	0.937435819	0.997483909	0.904600792	SEC16B	1
R-HSA-8939211	ESR-mediated signaling	1/187	156/10561	0.939664116	0.997483909	0.904600792	HIST1H2BD	1
R-HSA-168898	Toll-Like Receptors Cascades	1/187	157/10561	0.94074848	0.997483909	0.904600792	TLR5	1
R-HSA-2262752	Cellular responses to stress	4/187	428/10561	0.948727578	0.997483909	0.904600792	AQP8/CDKN2B/HIST1H2BD/H1F0	4
R-HSA-5693532	DNA Double-Strand Break Repair	1/187	166/10561	0.949675505	0.997483909	0.904600792	HIST1H2BD	1
R-HSA-69481	G2/M Checkpoints	1/187	168/10561	0.951469922	0.997483909	0.904600792	HIST1H2BD	1
R-HSA-109581	Apoptosis	1/187	169/10561	0.952343117	0.997483909	0.904600792	H1F0	1
R-HSA-5357801	Programmed Cell Death	1/187	172/10561	0.95487004	0.997483909	0.904600792	H1F0	1
R-HSA-983231	Factors involved in megakaryocyte development and platelet production	1/187	172/10561	0.95487004	0.997483909	0.904600792	GATA5	1
R-HSA-3247509	Chromatin modifying enzymes	2/187	275/10561	0.958059345	0.997483909	0.904600792	HIST1H2BD/WDR5	2
R-HSA-4839726	Chromatin organization	2/187	275/10561	0.958059345	0.997483909	0.904600792	HIST1H2BD/WDR5	2
R-HSA-112316	Neuronal System	3/187	369/10561	0.961672514	0.997483909	0.904600792	ABCC8/SLC6A4/SLITRK2	3
R-HSA-948021	Transport to the Golgi and subsequent modification	1/187	185/10561	0.964366738	0.997483909	0.904600792	SEC16B	1
R-HSA-5663202	Diseases of signal transduction	3/187	376/10561	0.965184365	0.997483909	0.904600792	BCR/FZD5/LRAT	3
R-HSA-1474244	Extracellular matrix organization	2/187	300/10561	0.971429671	0.997483909	0.904600792	FBN3/MMP16	2
R-HSA-68877	Mitotic Prometaphase	1/187	199/10561	0.972380997	0.997483909	0.904600792	TUBB	1
R-HSA-446203	Asparagine N-linked glycosylation	2/187	304/10561	0.973147328	0.997483909	0.904600792	SEC16B/ST3GAL1	2
R-HSA-5617833	Cilium Assembly	1/187	201/10561	0.973368913	0.997483909	0.904600792	TUBB	1
R-HSA-73894	DNA Repair	2/187	317/10561	0.97807088	0.999792097	0.906694047	HIST1H2BD/USP45	2
R-HSA-5689880	Ub-specific processing proteases	1/187	220/10561	0.981165528	0.999792097	0.906694047	HIST1H2BD	1
R-HSA-112315	Transmission across Chemical Synapses	1/187	226/10561	0.983119334	0.999792097	0.906694047	SLC6A4	1
R-HSA-9006934	Signaling by Receptor Tyrosine Kinases	3/187	448/10561	0.987448418	0.999792097	0.906694047	PCSK5/MST1/SPINT1	3
R-HSA-68886	M Phase	2/187	394/10561	0.993580489	0.999792097	0.906694047	HIST1H2BD/TUBB	2
R-HSA-5683057	MAPK family signaling cascades	1/187	288/10561	0.99457677	0.999792097	0.906694047	CDC14A	1
R-HSA-69620	Cell Cycle Checkpoints	1/187	293/10561	0.99505281	0.999792097	0.906694047	HIST1H2BD	1
R-HSA-1852241	Organelle biogenesis and maintenance	1/187	296/10561	0.995318237	0.999792097	0.906694047	TUBB	1
R-HSA-5688426	Deubiquitination	1/187	297/10561	0.995403525	0.999792097	0.906694047	HIST1H2BD	1
R-HSA-381753	Olfactory Signaling Pathway	1/187	392/10561	0.999205149	0.999792097	0.906694047	REEP6	1
R-HSA-449147	Signaling by Interleukins	1/187	464/10561	0.999792097	0.999792097	0.906694047	RHOU	1
