# Supplementary material for: A Transcriptome Analysis Identifies Biological Pathways and Candidate Genes for Feed Efficiency in DLY Pigs
Source: Genes (Basel). 2019 Sep 18;10(9):725. doi: 10.3390/genes10090725 (PMC6771153; doi:10.3390/genes10090725)
Supplement: Supplementary file 1 [file genes-10-00725-s001.zip › Supplementary files/Supplemental Table S6 Primers for qPCR.csv]

gene	F	R	Tm
APOA1	ACCCGCAGTCACCCTGGGATCG	CCAGCTGCTCACGCACTTTGGT	60¡æ
ATP1A1	ACCAACAAGTACCAGCTGTCCAT	GCGTCCTTCAGCTCCTCGTCT	60¡æ
GCG	TCATTCCCAGCTCCCCAGACGGAC	TCATTCCCAGCTCCCCAGACGGAC	60¡æ
GIP	GCGACTGGAAACACAACATCACCC	AGCAGCTCTCGAGTCAGTACATCC	60¡æ
NTS	ACCTGAACAGCCAAGCCGAGGA	CCCAATGTTGAAAGGCCCTGCTGTG	60¡æ
PYY	AACCTGGTCACTCGGCAGAGGTA	GGGATCGCGAGCAAACATGCAAA	60¡æ
SLC2A2	CCTCACTGCCGTGCTGGGTTCCT	TTGGATCCCCTGGGTATGGTCCTGT	60¡æ
SLC5A10	CACCATGCCGGAGTACATCCAG	TTCCAGCCCAGACAGATGTGC	60¡æ
ACTB	CCACGAGACCACCTTCAACTC	TGATCTCCTTCTGCATCCTGT	60¡æ
